# Supplementary material for: Bisecting GlcNAc modification reverses the chemoresistance via attenuating the function of P-gp
Source: Theranostics. 2024 Aug 19;14(13):5184–99. doi: 10.7150/thno.93879 (PMC11388069; doi:10.7150/thno.93879)
Supplement: Supplementary file 2 — Supplementary table 1. [file thnov14p5184s2.xlsx]

## Sheet: Sheet1
Table S1. Differentially expressed glycan-related genes in chemoresistant BC patients who attained RCB-III or imputed resistance to DOX
Differentially expressed glycan-related genes in chemoresistant BC patients who imputed resistance to DOX	Differentially expressed glycan-related genes in chemoresistant BC patients who attained RCB-III
SELE	CHODL
PGLYRP1	PIGH
LY75	UGCG
ST3GAL6	ATRNL1
ICAM3	B3GNT7
FCN1	GLA
ICAM1	MAN2B1
CD209	UGT8
MFNG	FUT7
LGALS2	ICAM1
HAS1	HPSE
ATRNL1	GCNT2
ICAM2	B3GNT5
CD69	CD72
ST8SIA1	IDUA
KLRB1	CALR
GCNT2	SLC35A3
B3GAT2	CLEC4E
LCT	SIGLEC10
CHST3	FUT4
ST3GAL3	CLEC7A
GAL3ST1	B3GNT1
MGAT3	CHST3
NCAN	GALNT12
CLEC10A	FCN1
BCAN	CHST2
KLRD1	CHST6
KLRC1	SLC35B2
CD72	B4GALT5
NDST4	CLEC2L
KLRG1	HS3ST3B1
GCNT3	MGAT5B
CHST4	CLGN
ASGR1	VCAM1
SIGLEC10	ST6GAL1
GALNT13	LY75
UGT3A1	B3GNT3
UGCG	KLRD1
GBGT1	PGLYRP4
CLEC4F	B4GALT3
CLGN	UGT3A2
CHST9	ST8SIA4
CHODL	KLRG2
B3GNT7	ACAN
PGLYRP3	SELL
PGLYRP2	B4GALNT2
ASGR2	GLCE
B3GALT2	CHST11
VCAM1	GCNT4
PIGR	ASGR1
PGLYRP4	GAL3ST4
MBL2	ICAM3
CLEC1B	KLRB1
GYLTL1B	LCT
CLEC4E	KLRC1
CLEC4D	LGALS9
LGALS9	ST8SIA1
FUT3	HS3ST1
CLEC7A	PGAP1
CLEC12A	CLEC4C
UGT8	ICAM2
CHST2	GALNT14
B3GNT4	SIGLEC9
B3GNT5	EXTL1
GCNT4	SIGLEC7
ST8SIA3	FBXO27
FUT7	C1GALT1
HS3ST4	LGALS2
KLRC4	ST3GAL6
A3GALT2	HAS3
HS6ST3	KLRK1
CLEC2A	FUT8
SELL	ASGR2
CLEC9A	SIGLEC1
CLEC4C	IDS
L1CAM	GCNT1
LGALS7	CLEC3A
CLEC6A	MGAT3
KLRK1	PIGR
CLEC2L	GALNT13
HS3ST5	SIGLEC6
SIGLEC14	FUT3
SIGLEC12	SELE
CLEC12B
