# Supplementary material for: Bisecting GlcNAc modification reverses the chemoresistance via attenuating the function of P-gp
Source: Theranostics. 2024 Aug 19;14(13):5184–99. doi: 10.7150/thno.93879 (PMC11388069; doi:10.7150/thno.93879)
Supplement: Supplementary file 3 — Supplementary table 2. [file thnov14p5184s3.xlsx]

## Sheet: Table S1 MGAT3 coIP
Table S2. Proteins identified to differentially interacted with MGAT3
q-value	log2Ratio	Accession
0.0162139	-0.635834	P49327
0.00168805	-0.6943	P07437
0.0176865	-0.863066	O75369
0.00206183	0.717833	P06733
0.00609588	-0.830766	P60842
0.00261469	0.9098	P02768
0.00400163	-1.11993	Q14315
0.0015152	0.664799	P27824
0.00214435	0.734166	P19474
0.0044061	-0.646467	P25705
0.00195824	-0.733866	Q08211
0.0154329	-1.02297	P63244
0.00225568	-4.42267	Q9NXV2
0.00106867	2.3106	P00558
0.00206183	0.607768	P23528
0.0300124	-0.756034	P61978
0.00206183	-1.18	Q00839
0.0100677	0.694567	P04792
0.0015152	-1.91287	O00571
0.00435574	-1.3884	P62805
0.00720561	-0.6638	Q15208
0.0204879	-1.59737	P42704
0.0112155	0.689867	P30479
0.012213	-1.4853	P53621
0.0040093	-0.9911	P23396
0.0015152	0.712067	P50395
0.00335474	0.665	P63104
0.0467814	-0.856499	P18085
0.00737291	1.22203	P11413
0.00176354	1.3876	P07237
0.010922	-2.02527	P17844
0.00106867	-6.6724	Q14681
0.0016735	-1.09603	O00159
0.0179967	-0.892633	Q14152
0.00225568	-0.9835	P31943
0.00429762	-1.67227	P46777
0.00571311	-0.972267	P52597
0.00195824	0.934168	P55209
0.00575618	-1.35787	O43143
0.00271668	-3.19093	Q9Y2W1
0.00106867	3.15683	P07737
0.0329737	0.714167	Q07000
0.00684683	-1.99727	P68400
0.0044061	-1.3912	P61247
0.0053688	-2.26457	P49736
0.0123561	0.611167	Q95604
0.0293177	-0.587033	P33993
0.00720912	-1.07417	B5ME19
0.0015152	1.06357	P22314
0.00798682	1.00887	P62937
0.0015152	-2.80537	P36578
0.00581049	-1.74953	P62701
0.00985705	-1.34117	Q6P2Q9
0.0248439	-2.5756	Q9NR30
0.00737291	1.30233	P52209
0.0382618	0.658632	P27348
0.0116654	1.23247	P23526
0.0109538	-0.674633	Q16777
0.00737291	-2.00823	P39023
0.0395436	-2.2531	O14744
0.000898093	-2.42243	P62424
0.00575618	0.8215	P32119
0.0135667	-1.24953	P62277
0.00435574	2.80713	Q9Y4L1
0.0120377	1.04717	P12956
0.0260497	-1.0073	Q9NP55
0.0448741	-1.4491	P51991
0.027769	-4.62473	Q9Y5B9
0.00335474	-2.5487	Q13151
0.0015152	-3.78117	Q8N5Z5
0.00168805	-1.1426	Q5QNW6
0.0364819	-0.610234	P61106
0.00720561	-3.62643	Q8NBQ5
0.00776542	-3.0988	Q07955
0.0336929	-0.630167	P06737
0.00261469	-2.27083	P62241
0.0105937	1.87143	Q9ULV4
0.0108048	1.11283	P61158
0.0116665	-1.1386	P68431
0.00427219	1.798	P23381
0.0336615	1.47997	P16435
0.0469501	-0.896966	Q9Y678
0.00634942	-1.04743	P62906
0.0272603	1.2042	P05556
0.00618877	0.884566	P01024
0.0108048	2.18077	O15144
0.0116654	-1.5129	Q9Y696
0.00243044	-1.21097	P30050
0.0140019	0.700767	Q99829
0.0163927	-0.8407	O43390
0.0105937	1.6076	P60174
0.0319092	1.33917	P22392
0.00314912	-1.36807	P08708
0.00106867	-2.67093	P18621
0.0261194	-1.57463	P17858
0.0389009	-0.7809	Q14566
0.0495424	1.7573	Q9BS26
0.0133245	-2.90037	Q92841
0.0358311	-2.08237	Q13148
0.0238813	-0.751434	P46783
0.00274804	-1.59183	P62244
0.0261194	4.24157	P40926
0.0276323	-0.803634	P35637
0.0425964	1.52333	Q02790
0.0149391	1.2145	Q9BTV4
0.00551993	-3.9123	Q9UHB9
0.0108048	0.580033	Q15084
0.00264933	-1.2987	P62269
0.00168805	-0.923266	P61626
0.0115865	-0.658733	Q9Y265
0.00748115	-1.49093	P62280
0.0175627	1.84297	P08133
0.012926	-1.90897	P61353
0.00206183	-0.706233	Q15382
0.00799728	-1.0711	P62995
0.00161683	1.42297	O75223
0.00106867	-2.7528	P63173
0.0265203	0.643268	P09622
0.0044061	1.8087	P09429
0.00708133	1.0667	P41091
0.00223375	-3.4779	P23258
0.000898093	1.30463	P21266
0.0099658	-0.908868	P33992
0.00634942	-1.4425	P18124
0.00609588	-2.29367	P56192
0.0261194	-1.18413	P62316
0.00200987	0.787133	P24534
0.00634942	-1.7992	P20042
0.0242135	-1.91743	Q8NE71
0.00492418	1.1853	P68871
0.0335403	0.8389	Q07065
0.014951	-3.30207	P22087
0.0152037	-1.56107	Q15365
0.00741468	-0.879367	P78417
0.0139763	0.677067	P04632
0.00243044	-4.26953	O75494
0.0214677	-1.40673	Q92973
0.0108048	-2.89563	P42025
0.0130503	-1.09467	P35268
0.0180248	2.40183	Q9UQ80
0.0420479	1.95453	Q9BR76
0.0326087	0.653867	Q15008
0.0108048	-2.13683	P62330
0.0242113	0.842333	Q16531
0.0179967	-1.8724	P50914
0.00161683	-2.50083	Q8TDL5
0.0196593	0.906434	P28838
0.00518965	-1.8137	O75367
0.00892676	1.38347	P27797
0.0108048	1.25223	P37802
0.0359696	-3.00467	Q9H223
0.0232936	-0.985699	P60903
0.00684683	1.13517	P0C0L4
0.00512056	0.761868	P06396
0.00225568	-0.796034	P41252
0.00845883	-3.0088	P46781
0.0015152	1.5469	P02647
0.00653439	-1.15513	Q6DN03
0.0232936	-0.919933	P30530
0.0445524	-0.8977	Q15392
0.00633577	-1.20623	O75489
0.00518965	0.792	Q9NR31
0.00656871	3.67737	P13747
0.0164548	-1.1429	P62753
0.00569488	-2.0348	Q01082
0.00440673	1.1954	P02792
0.0300124	0.8425	Q15019
0.00168805	-7.21173	Q71DI3
0.0467814	-2.26837	Q92616
0.034041	-1.3586	P26006
0.0130503	-2.482	O43396
0.0099658	-1.34373	P16070
0.0215878	1.40147	Q07960
0.00581049	-1.8961	Q16629
0.00991845	2.12463	P29692
0.0389009	-0.836967	P31942
0.0102632	-3.3767	Q9NP72
0.0121852	-2.51547	Q13243
0.0108048	-0.5976	O75821
0.0198765	1.36957	P08758
0.030699	-1.04763	O43681
0.0261194	-1.8791	P83731
0.0409222	-0.725833	P60983
0.0279766	-1.23093	P20020
0.00435574	-1.03527	P62851
0.00985705	-3.78857	Q9BQA1
0.0331491	-2.23887	Q9Y277
0.0040093	-4.428	P27635
0.0088721	-2.7199	P28070
0.0163927	-1.43127	Q9P2J5
0.00720561	-3.07977	Q9Y3D8
0.0225911	-0.843899	P25398
0.00798509	0.809433	P01023
0.0155551	-2.2701	O00622
0.00720561	-2.0422	P62266
0.0154329	-1.36053	Q14258
0.0198958	-0.944733	P62854
0.0179619	-0.967	Q9NZ01
0.00737291	-1.0762	P51114
0.0179967	0.647867	Q7KZF4
0.00168805	-3.75147	O60884
0.0318077	-1.8319	Q13595
0.0155551	-2.41903	P47897
0.0352785	-0.6096	P36542
0.00795015	-2.5706	Q96DZ1
0.0479238	-0.6248	Q96G23
0.00214435	-3.75733	P62899
0.00206183	1.0779	Q9NZN4
0.0125772	1.29527	P07099
0.00133997	-1.35517	P38159
0.00699667	-1.22063	Q9NS69
0.0108048	2.70843	O60701
0.0146192	-2.45157	P11388
0.0135667	-1.36427	P62847
0.0015152	2.29317	P16401
0.00261469	-1.27667	Q07666
0.027769	2.76283	P29401
0.0242135	0.738567	P47756
0.043668	0.625067	P52565
0.00218688	1.17097	P31949
0.0131797	-1.4931	P18077
0.00634942	-0.856099	P62913
0.0112605	-3.2855	O76094
0.0389009	-1.14833	Q9H9B4
0.0225143	-1.3609	P78347
0.00161683	1.22517	P01621
0.00741468	0.780601	P04004
0.00720912	0.895899	P09758
0.0300124	-1.50137	P10620
0.0261194	-2.49683	Q53RT3
0.00845883	-3.63193	Q13242
0.00653384	0.7235	P59998
0.0171277	-1.26817	P40429
0.0241265	1.0446	Q16181
0.0102011	-0.6416	P60866
0.0130168	-1.18887	P57088
0.0100677	-3.05443	O76021
0.0473833	1.09457	Q14847
0.0196593	-3.54973	P01130
0.0163927	1.6074	P02771
0.00317858	3.4978	Q8NBJ7
0.00892676	-0.7807	Q8NFW8
0.0420479	-2.34317	Q9H7Z7
0.0221432	-3.61867	P62633
0.00106867	-2.67003	Q92615
0.0490083	1.03293	Q9BWD1
0.0386323	0.915934	O75531
0.0232979	-2.76483	Q5T2N8
0.0485058	-1.40293	Q9UG63
0.00737291	-2.23447	Q9UBX3
0.0389225	3.41007	P06744
0.0183106	1.36623	Q8N0Y7
0.030225	0.614333	P09669
0.00435574	-2.25737	Q9H0A0
0.0422095	0.754566	O95340
0.0461656	-1.26	O43324
0.0242135	0.728433	Q6PIU2
0.00653439	-2.99213	O60716
0.00295803	0.801867	P35241
0.0485058	-1.9362	P82650
0.0108048	3.52317	Q15691
0.00206183	-2.50863	Q9NX40
0.00737291	-1.92883	P50416
0.025432	1.10067	P06703
0.00204841	-2.07183	Q15349
0.0300124	0.954833	P13667
0.0382618	0.862233	Q16658
0.0219429	0.656699	Q9UBQ5
0.00435574	-1.08527	Q9H936
0.00492418	-2.03997	P84090
0.00555134	-0.955799	Q16836
0.00435574	0.932301	P98175
0.00782128	2.9278	Q9Y547
0.034273	-1.31547	Q03828
0.0265346	1.0284	P14174
0.039289	0.694267	P82675
0.00653439	1.7921	Q56UQ5
0.00699667	-2.6824	Q13637
0.0339296	-1.1429	P52701
0.0162139	1.57063	Q9H2G4
0.0136556	1.4391	P02765
0.00435574	-1.3927	Q15020
0.0102632	1.0552	Q9H6D7
0.0389009	-1.49463	Q5BJF2
0.00168805	1.24113	P04434
0.0163927	-0.891666	Q9C037
0.0112698	-1.146	A0MZ66
0.0470619	0.588167	Q9UBI6
