# Supplementary material for: Bisecting GlcNAc modification reverses the chemoresistance via attenuating the function of P-gp
Source: Theranostics. 2024 Aug 19;14(13):5184–99. doi: 10.7150/thno.93879 (PMC11388069; doi:10.7150/thno.93879)
Supplement: Supplementary file 4 — Supplementary table 3. [file thnov14p5184s4.xlsx]

## Sheet: Table S2 intact glycopeptides w
Table S3. Intact glycopeptides decorated with bisecting GlcNAc
Peptide	Glycans	Modification.Types	Observed.m/z	z	Observed.M.H.	Calc.mass.M.H.	Starting.position	Uniprot	Gene.name	group1	ID
L.[+42.011]FAQYMPEWLWVWGANILN[+1751.624]R.S	HexNAc(4)Hex(4)NeuAc(1)	.[42], N[+1752]	1396.62	3	4187.86	4187.82	301	Q3SXM5	HSDL1	MCF7	HSDL1-327-N4H4S1
K.[+42.011]N[+3432.248]ISPRENILVSL.G	HexNAc(9)Hex(9)Fuc(1)	.[42], N[+3432]	966.816	5	4830.05	4829.03	279	O00767	ACOD	MCF7	ACOD-288-N9H9F1
R.SN[+2149.767]N[+3155.132]TSK.P	HexNAc(5)Hex(7),HexNAc(7)Hex(8)Fuc(1)NeuAc(1)	N[+2150][+3155]	1986.07	3	5956.21	5955.21	259	Q09028	RBBP4	MCF7	RBBP4-260-N5H7,N7H8F1S1
L.[+42.011]TSAQQALTGTIN[+2221.788]SSMQAVQAAQATLDDFDTLPPL.G	HexNAc(4)Hex(6)Fuc(1)NeuAc(1)	.[42], N[+2222]	1443.14	4	5769.56	5768.51	489	Q9Y490	TLN1	MCF7	TLN1-509-N4H6F1S1
L.[+42.011]TSAQQALTGTIN[+2059.735]SSMQAVQAAQATLDDFDTLPPL.G	HexNAc(4)Hex(5)Fuc(1)NeuAc(1)	.[42], N[+2060]	1402.38	4	5606.48	5606.46	489	Q9Y490	TLN1	MCF7	TLN1-509-N4H5F1S1
L.N[+2864.036]N[+4393.550]STPL.V	HexNAc(7)Hex(8)Fuc(1),HexNAc(8)Hex(9)Fuc(1)NeuAc(4)	N[+2864][+4394]	1581.38	5	7902.88	7902.91	40	Q96I24	FUBP3	MCF7	FUBP3-40-N7H8F1,N8H9F1S4
L.N[+3067.115]N[+3866.365]STPL.V	HexNAc(8)Hex(8)Fuc(1),HexNAc(7)Hex(7)Fuc(1)NeuAc(4)	N[+3067][+3866]	1264.14	6	7579.83	7578.8	40	Q96I24	FUBP3	MCF7	FUBP3-40-N8H8F1,N7H7F1S4
K.GSAGPDTPIGN[+2092.745]LSSPVSPVEASFL.P	HexNAc(4)Hex(7)Fuc(1)	N[+2093]	878.977	5	4390.85	4391.89	813	E9PAV3	NACAM	MCF7	NACAM-823-N4H7F1
K.NNVVINYKDMN[+2174.798]HTNSYGIIR.G	HexNAc(6)Hex(5)Fuc(1)	N[+2175]	1514.34	3	4541	4539.97	1013	Q6P2Q9	PRP8	MCF7	PRP8-1023-N6H5F1
R.[+42.011]LQIN[+2465.894]QSIIFC[+57.021]NSSQRVEL.L	HexNAc(6)Hex(5)Fuc(1)NeuAc(1)	.[42], C[+57], N[+2466]	1552.68	3	4656.02	4657.01	332	P26196	DDX6	MCF7	DDX6-344-N6H5F1S1
L.N[+2627.947]SSDPSLIGLK.Q	HexNAc(6)Hex(6)Fuc(1)NeuAc(1)	N[+2628]	1253.53	3	3758.57	3758.55	267	Q9UHI6	DDX20	MCF7	DDX20-267-N6H6F1S1
K.[+42.011]N[+3517.228]GSDL.G	HexNAc(6)Hex(7)NeuAc(4)	.[42], N[+3517]	1355.83	3	4065.46	4064.46	799	O95197	RTN3	MCF7	RTN3-808-N6H7S4
L.N[+1954.704]N[+1622.582]STPL.V	HexNAc(5)Hex(4)NeuAc(1),HexNAc(4)Hex(5)	N[+1623][+1955]	1408.55	3	4223.63	4222.6	40	Q96I24	FUBP3	MCF7	FUBP3-40-N5H4S1,N4H5
L.[+42.011]DIFERIN[+2069.767]TSAFELNER.E	HexNAc(7)Hex(4)	.[42], N[+2070]	1355.92	3	4065.75	4065.74	32258	Q8WZ42	TITIN	MCF7	TITIN-32273-N7H4
L.EIRN[+3432.248]ASVSDSGK.Y	HexNAc(9)Hex(9)Fuc(1)	N[+3432]	1174.72	4	4695.86	4694.88	34119	Q8WZ42	TITIN	MCF7	TITIN-34122-N9H9F1
L.YVILC[+57.021]N[+1930.692]HSPQVFHPHVQALVPPVVAC[+57.021]VGDPFYK.I	HexNAc(4)Hex(6)Fuc(1)	C[+57]*2, N[+1931]	1430.17	4	5717.66	5718.62	502	Q86VP6	CAND1	MCF7	CAND1-516-N4H6F1
L.N[+3737.322]N[+3284.174]STPL.V	HexNAc(7)Hex(8)Fuc(1)NeuAc(3),HexNAc(7)Hex(7)Fuc(1)NeuAc(2)	N[+3284][+3737]	1534.17	5	7666.8	7666.82	40	Q96I24	FUBP3	MCF7	FUBP3-40-N7H8F1S3,N7H7F1S2
L.N[+2946.089]N[+4102.455]STPL.V	HexNAc(9)Hex(6)Fuc(1),HexNAc(8)Hex(9)Fuc(1)NeuAc(3)	N[+2946][+4102]	1283.15	6	7693.88	7693.86	40	Q96I24	FUBP3	MCF7	FUBP3-40-N9H6F1,N8H9F1S3
L.N[+2627.947]N[+4307.550]STPL.V	HexNAc(6)Hex(6)Fuc(1)NeuAc(1),HexNAc(11)Hex(11)NeuAc(1)	N[+2628][+4308]	1516.77	5	7579.83	7580.82	40	Q96I24	FUBP3	MCF7	FUBP3-40-N6H6F1S1,N11H11S1
L.N[+2539.930]N[+4393.550]STPL.V	HexNAc(7)Hex(6)Fuc(1),HexNAc(8)Hex(9)Fuc(1)NeuAc(4)	N[+2540][+4394]	1516.77	5	7579.82	7578.8	40	Q96I24	FUBP3	MCF7	FUBP3-40-N7H6F1,N8H9F1S4
L.DN[+2059.735]M[+15.995]SFLPAATTGGSVYWYFVLL.N	HexNAc(4)Hex(5)Fuc(1)NeuAc(1)	M[+16], N[+2060]	1133	4	4528.96	4527.92	1434	Q9NR09	BIRC6	MCF7	BIRC6-1435-N4H5F1S1
K.[+42.011]N[+3575.270]MSIK.K	HexNAc(7)Hex(7)Fuc(1)NeuAc(3)	.[42], N[+3575]	1404.19	3	4210.56	4209.59	398	P62195	PRS8	MCF7	PRS8-407-N7H7F1S3
L.PGLAVQWGAIGDVGILVETM[+15.995]STN[+2221.788]DTIVSGTLPQR.M	HexNAc(4)Hex(6)Fuc(1)NeuAc(1)	M[+16], N[+2222]	1147.53	5	5733.64	5733.6	2054	P49327	FAS	MCF7DOX	FAS-2085-N4H6F1S1
L.[+42.011]TN[+1946.687]R.S	HexNAc(4)Hex(7)	.[42], N[+1947]	1189.97	2	2378.93	2378.91	61	P07355	ANXA2	MCF7DOX	ANXA2-71-N4H7
K.GSAGPDTPIGN[+2475.926]LSSPVSPVEASFL.P	HexNAc(9)Hex(4)	N[+2476]	1592.7	3	4776.08	4775.07	813	E9PAV3	NACAM	MCF7DOX	NACAM-823-N9H4
K.GAEAAN[+2100.761]VTGPDGVPVEGSRYAADRR.R	HexNAc(5)Hex(4)Fuc(1)NeuAc(1)	N[+2101]	1539.01	3	4615.02	4615.99	151	P16989	YBOX3	MCF7DOX	YBOX3-156-N5H4F1S1
L.N[+2878.015]N[+4393.550]STPL.V	HexNAc(5)Hex(7)Fuc(1)NeuAc(2),HexNAc(8)Hex(9)Fuc(1)NeuAc(4)	N[+2878][+4394]	1584.38	5	7917.89	7916.89	40	Q96I24	FUBP3	MCF7DOX	FUBP3-40-N5H7F1S2,N8H9F1S4
L.N[+4393.550]N[+2864.036]STPL.V	HexNAc(8)Hex(9)Fuc(1)NeuAc(4),HexNAc(7)Hex(8)Fuc(1)	N[+2864][+4394]	1976.49	4	7902.92	7902.91	40	Q96I24	FUBP3	MCF7DOX	FUBP3-40-N8H9F1S4,N7H8F1
R.KEAAWAITN[+1825.661]ATSGGTPEQIR.Y	HexNAc(5)Hex(5)	N[+1826]	1309.59	3	3926.75	3926.73	396	O60684	IMA7	MCF7DOX	IMA7-404-N5H5
R.KEAAWAITN[+1987.714]ATSGGTPEQIR.Y	HexNAc(5)Hex(6)	N[+1988]	1363.94	3	4089.8	4088.78	396	O60684	IMA7	MCF7DOX	IMA7-404-N5H6
R.EEAIEAFNAPN[+2204.772]SSKFIFMLSTR.A	HexNAc(4)Hex(5)NeuAc(2)	N[+2205]	1177.27	4	4706.04	4707.01	542	A0A0A0MRP6	A0A0A0MRP6	MCF7DOX	A0A0A0MRP6-552-N4H5S2
K.[+42.011]ARVANPSGN[+1663.608]LTETYVQDR.G	HexNAc(5)Hex(4)	.[42], N[+1664]	740.13	5	3696.62	3696.61	1295	P21333	FLNA	MCF7DOX	FLNA-1312-N5H4
K.NDN[+2596.952]SSR.F	HexNAc(8)Hex(6)	N[+2597]	1097.09	3	3289.26	3289.25	229	P35579	MYH9	MCF7DOX	MYH9-231-N8H6
L.[+42.011]TSAQQALTGTIN[+2221.788]SSMQAVQAAQATLDDFDTLPPL.G	HexNAc(4)Hex(6)Fuc(1)NeuAc(1)	.[42], N[+2222]	1154.51	5	5768.54	5768.52	489	Q9Y490	TLN1	MCF7DOX	TLN1-509-N4H6F1S1
L.[+42.011]ALN[+1751.624]FSVFYYEILNSPDR.A	HexNAc(4)Hex(4)NeuAc(1)	.[42], N[+1752]	961.176	4	3841.68	3841.65	174	P62258	1433E	MCF7DOX	1433E-185-N4H4S1
K.GSAGPDTPIGN[+2245.799]LSSPVSPVEASFL.P	HexNAc(5)Hex(4)NeuAc(2)	N[+2246]	1136.75	4	4543.99	4544.94	813	E9PAV3	NACAM	MCF7DOX	NACAM-823-N5H4S2
K.VN[+3575.270]N[+3372.190]SSL.I	HexNAc(7)Hex(7)Fuc(1)NeuAc(3),HexNAc(6)Hex(7)Fuc(1)NeuAc(3)	N[+3372][+3575]	1516.77	5	7579.8	7580.78	248	P45880	VDAC2	MCF7DOX	VDAC2-249-N7H7F1S3,N6H7F1S3
L.N[+2539.930]N[+4393.550]STPL.V	HexNAc(7)Hex(6)Fuc(1),HexNAc(8)Hex(9)Fuc(1)NeuAc(4)	N[+2540][+4394]	1516.77	5	7579.82	7578.8	40	Q96I24	FUBP3	MCF7DOX	FUBP3-40-N7H6F1,N8H9F1S4
L.N[+2627.947]N[+4307.550]STPL.V	HexNAc(6)Hex(6)Fuc(1)NeuAc(1),HexNAc(11)Hex(11)NeuAc(1)	N[+2628][+4308]	1517.18	5	7581.87	7580.82	40	Q96I24	FUBP3	MCF7DOX	FUBP3-40-N6H6F1S1,N11H11S1
L.N[+3446.227]N[+3575.270]STPL.V	HexNAc(7)Hex(8)Fuc(1)NeuAc(2),HexNAc(7)Hex(7)Fuc(1)NeuAc(3)	N[+3446][+3575]	1534.38	5	7667.87	7666.82	40	Q96I24	FUBP3	MCF7DOX	FUBP3-40-N7H8F1S2,N7H7F1S3
L.[+42.011]N[+2028.740]TSR.N	HexNAc(6)Hex(5)	.[42], N[+2029]	849.996	3	2547.97	2547.99	689	Q03001	DYST	MCF7DOX	DYST-698-N6H5
R.N[+3663.286]TSK.Q	HexNAc(6)Hex(7)Fuc(1)NeuAc(4)	N[+3663]	1371.86	3	4113.55	4112.52	266	O15372	EIF3H	MCF7DOX	EIF3H-266-N6H7F1S4
R.[+42.011]N[+3517.228]R.T	HexNAc(6)Hex(7)NeuAc(4)	.[42], N[+3517]	1283.47	3	3848.4	3848.4	150	P18085	ARF4	MCF7DOX	ARF4-159-N6H7S4
L.N[+2921.058]SSGK.M	HexNAc(8)Hex(8)	N[+2921]	1138.44	3	3413.3	3413.3	439	A0A0A0MRP6	A0A0A0MRP6	MCF7DOX	A0A0A0MRP6-439-N8H8
R.EN[+1663.608]VTMDEIEKAVKEANAYDFIM[+15.995]K.L	HexNAc(5)Hex(4)	M[+16], N[+1664]	1092.48	4	4366.9	4367.89	493	P08183	MDR1	MCF7DOX	MDR1-494-N5H4
L.[+42.011]TSAQQALTGTIN[+2059.735]SSMQAVQAAQATLDDFDTLPPL.G	HexNAc(4)Hex(5)Fuc(1)NeuAc(1)	.[42], N[+2060]	1402.63	4	5607.49	5606.46	489	Q9Y490	TLN1	MCF7DOX	TLN1-509-N4H5F1S1
K.N[+3446.227]YTL.V	HexNAc(7)Hex(8)Fuc(1)NeuAc(2)	N[+3446]	1978.74	2	3956.48	3956.48	268	Q8N1F7	NUP93	MCF7DOX	NUP93-268-N7H8F1S2
L.PGGQQN[+2245.799]SSWNFSEDTVISIL.N	HexNAc(5)Hex(4)NeuAc(2)	N[+2246]	1475.96	3	4425.85	4424.83	760	O60716	CTND1	MCF7DOX	CTND1-765-N5H4S2
L.TGHSIFDFTHPC[+57.021]DHEEIREN[+1866.688]L.S	HexNAc(6)Hex(4)	C[+57], N[+1867]	1105.71	4	4419.81	4420.83	127	Q99814	EPAS1	MCF7DOX	EPAS1-155-N6H4
L.AN[+3517.228]L.S	HexNAc(6)Hex(7)NeuAc(4)	N[+3517]	1278.81	3	3834.43	3834.41	580	Q9UBC2	EP15R	MCF7DOX	EP15R-581-N6H7S4
K.[+42.011]N[+3284.174]C[+57.021]SK.I	HexNAc(7)Hex(7)Fuc(1)NeuAc(2)	.[42], C[+57], N[+3284]	1278.81	3	3834.41	3834.4	73	Q99436	PSB7	MCF7DOX	PSB7-82-N7H7F1S2
