# Supplementary material for: Bisecting GlcNAc modification reverses the chemoresistance via attenuating the function of P-gp
Source: Theranostics. 2024 Aug 19;14(13):5184–99. doi: 10.7150/thno.93879 (PMC11388069; doi:10.7150/thno.93879)
Supplement: Supplementary file 5 — Supplementary table 4. [file thnov14p5184s5.xlsx]

## Sheet: Table S3 P-gp coIP
Table S4. Proteins identified to differentially interacted with P-gp
q-value	Ratio	Accession
1.55e-05	-2.11477	P35579
5.99e-05	-1.4488	P35580
2.95e-05	-1.94477	P78527
1.36e-05	-4.0606	O75643
2.88e-06	-6.89033	P09874
5.2e-06	-4.40287	O00159
7.73e-06	-6.4457	Q9Y5B9
7.87e-06	-4.04333	Q6P2Q9
2.84e-05	-2.01427	P60709
5.2e-06	-3.71383	P53621
6.76e-06	-3.353	Q71U36
0.000926768	-2.68567	Q9BQE3
4.65e-06	-5.22967	Q9BQG0
7e-06	-4.30737	Q08211
1.38e-05	-4.4511	Q9UM54
1.63e-05	-2.54827	Q15149
1.34e-05	-3.52677	P68371
5.4e-06	-3.16383	P07437
4.466e-06	-3.72663	Q9BVA1
0.000391167	-1.6606	Q13885
8.24e-06	-6.1529	Q14980
4.78e-06	-4.52853	P07814
8.47e-05	-1.84417	Q00610
0.000168136	-3.24403	Q00839
6.12e-06	-4.2647	P52272
1.53e-05	-3.2732	P68366
7e-06	-5.0917	O75165
4.31e-06	-5.43053	P36578
3.68e-05	-4.26303	P04350
6.32e-06	-4.01433	Q15029
7.73e-06	-4.8554	Q14690
3.82e-06	-4.4683	Q7L2E3
1.89e-05	-2.8881	Q01813
4.78e-06	-4.68523	O00567
7e-06	-3.44177	Q13509
4.31e-06	-5.17127	P51114
5.06e-06	-5.26197	Q6WCQ1
1.38e-05	-3.61503	P68104
5.33e-06	-3.14753	Q9BUF5
0.000147449	-1.88107	P27708
0.000323945	-1.10423	P12814
4.2e-06	-4.66947	Q9UHB9
4.31e-06	-6.23077	P06748
5.03e-06	-5.28637	Q9BZE4
4.6e-06	-4.96707	Q9NR30
6.47e-06	-5.41233	O76094
6.94e-06	-5.63553	O60264
4.78e-06	-3.88347	Q12906
1.2154e-05	-3.73283	Q92499
3.82e-06	-5.34863	P39023
5.42e-05	-4.00517	Q15393
5.25e-05	-5.62953	O60841
1.07e-05	-4.74383	O43795
1.02e-05	-2.51747	P15924
3.65e-06	-6.80143	P62805
8.11e-06	-4.85627	Q9NVP1
4.01e-06	-5.22453	O95793
0.00038042	-1.1882	P10809
5.33e-06	-5.64257	Q9P0K7
1.53e-05	-3.21673	P68032
3.4e-06	-3.84957	P56192
7e-06	-1.77657	P08238
2.79e-05	-2.449	P17655
7.87e-06	-3.592	P06396
6.32e-06	-4.95303	Q9Y2X3
0.0142229	-1.75343	Q6PEY2
4.7e-06	-4.3674	O43143
1.55e-05	-4.57147	Q01780
3.73e-06	-4.27027	O60506
1.18e-05	-4.6851	Q6PKG0
2.88e-06	-7.19687	P05388
0.000904246	-1.83483	P05783
1.37e-05	-3.10423	P63010
5.57e-05	-2.04593	P13639
2.88e-06	-6.71807	Q08945
5.54e-06	-4.7188	P19338
3.82e-06	-4.07347	P11940
5.28e-06	-6.10223	Q07157
4.78e-06	-4.31827	P17844
6.39e-06	-4.86927	O60832
1.99e-05	-4.75443	P14866
1.22e-05	-4.38697	P22087
0.0219102	-3.41733	Q9NY65
1.3e-05	-6.67443	Q9P2E9
3.72e-06	-5.04783	P62701
7.95e-06	-4.2771	P26368
5.2e-06	-5.2706	P62917
1.99e-05	-3.65647	O94832
5.33e-06	-4.0143	O75533
1.99e-05	-5.5308	Q9HCE1
1.71e-05	-3.0034	P08670
8.61e-06	-4.91243	Q14008
9.09e-06	-4.45743	Q12905
0.000232327	-2.25157	Q05639
1.48e-05	-4.25183	O00571
5.62e-05	-5.83433	O75367
4.27e-06	-5.3522	P18621
4.29e-05	-2.4836	P11142
5.99e-06	-5.25317	P62424
1.2154e-05	-5.50623	P51991
4.31e-06	-4.1989	P43243
5.33e-06	-3.83863	P46777
7.95e-06	-5.78933	Q9BQ39
4.78e-06	-4.1532	Q16531
1.31e-05	-4.9277	P42285
7e-06	-6.01183	Q5SSJ5
4.2e-06	-3.59357	Q9Y3I0
3.72e-06	-4.93963	P18124
2.88e-06	-6.30417	Q5QNW6
1.54e-05	-4.1772	Q92841
6.32e-06	-5.33003	P62906
4.6e-06	-6.0195	P42166
5.26e-06	-5.28497	Q13610
5.54e-06	-5.99787	P35251
5.06e-06	-4.71673	Q12965
7e-06	-5.2156	O76021
6.08e-06	-6.48833	Q16778
6.32e-06	-4.20007	P11388
6.26e-05	-5.5976	Q14692
4.78e-06	-4.79913	P52701
3.28e-06	-4.9869	P61247
4.21e-06	-3.7046	O14950
3.937e-05	-4.2692	P26599
5.26e-06	-4.39017	P24844
7.93e-06	-5.14133	Q9UMS4
5.33e-06	-3.1182	P07355
0.000190644	-5.60283	Q99459
0.000101062	-2.14907	P06737
1.98e-05	-3.4748	P49411
6.91e-05	-5.29123	Q92974
0.00157766	-1.0421	P07900
2e-05	-4.88793	Q9BQ67
1.1e-05	-3.1144	P40939
8.54e-05	-3.2398	O14579
0.00300893	-1.32213	P04259
4.18e-06	-2.78483	P22626
7e-06	-4.14117	P41252
0.000952443	-3.97083	P46087
5.4e-06	-3.41453	P54136
5.33e-06	-4.94957	Q15397
9.62e-06	-4.54463	Q8IY81
9.86e-06	-2.681	P04843
8.01e-06	-4.79923	Q07065
4.821e-05	-4.6136	Q7Z2W4
2.37e-05	-3.23283	Q9H0A0
0.000130809	-1.5501	P04844
0.00322504	-1.69137	P25705
0.000131987	-1.97397	P46940
1.13e-05	-5.10127	P09651
1.42e-05	-4.87953	Q13310
4.59e-05	-5.12713	Q9H6R4
5.02e-06	-8.493	O75531
4.78e-06	-5.18237	O43390
2.88e-06	-4.59687	P55265
3.82e-06	-5.02493	Q9GZR7
0.000245132	-1.18303	P21980
4.96e-06	-5.08013	P15880
1.01e-05	-9.91317	Q6FI13
0.000568368	-4.41333	Q9H6S0
7.01e-06	-5.1458	Q8NE71
1.53e-05	-4.9194	Q96T88
5.2e-06	-3.5375	P52597
3.65e-06	-6.2329	P11387
5.02e-06	-1.69957	P42704
1.03e-05	-4.3706	P12268
5.01e-06	-6.3439	P68431
9.55e-05	-1.00953	P11586
2.88e-06	-5.17163	Q14527
3.82e-05	-5.43287	Q03701
4.01e-06	-5.29557	Q8TDN6
3.82e-05	-3.30543	Q13045
4.78e-06	-4.0539	P23396
5.69e-05	-1.4039	P60842
6.81e-05	-6.388	Q9ULW0
4.65e-06	-5.762	Q9NUL3
1.68e-05	-3.4288	P31689
7.35e-06	-4.10303	P61978
5.35e-05	-3.9048	P51398
9.38e-06	-4.412	P82650
1.01e-05	-4.50547	Q8IY17
1.0886e-05	-5.188	P32969
1.12e-05	-5.07747	Q8TDD1
6.69e-05	-5.5994	Q5JTH9
1.95e-05	-5.3515	Q15050
1.155e-05	-3.79057	Q00325
5.31e-06	-5.91977	Q02878
7e-06	-3.14673	O95782
1.87e-05	-5.50027	P62753
7.35e-06	-3.0784	P05141
0.000241754	-8.1037	Q71DI3
2.88e-06	-3.70687	Q8TEX9
1.53e-05	-4.786	Q9Y2R4
5.06e-06	-4.4648	Q07955
8.9e-05	-4.83217	P51116
9.36e-06	-2.85487	Q9Y265
7.06e-05	-5.28943	Q09028
1.76e-05	-5.5748	Q49A26
7.79e-06	-5.47167	Q96SB4
1.05e-05	-4.99823	Q9UG63
5.84e-06	-3.37083	P31943
2.15e-05	-2.6939	Q9Y230
0.000108107	-4.6893	O14974
5.6e-06	-3.82293	Q96EY7
5.2189e-05	-5.45917	Q8WWQ0
9.05e-06	-4.84173	Q13206
9.38e-06	-4.43023	Q1KMD3
5.03e-06	-3.74563	Q9NYL9
5.33e-06	-4.60807	P62241
4.78e-06	-1.6806	P08729
7.34e-05	-5.91563	P62841
1.0886e-05	-5.37537	Q9H0D6
2.88e-06	-3.49117	Q96CW1
0.000961257	-4.94087	Q8N257
1.53e-05	-3.9462	Q92900
4.07e-06	-5.0124	P08708
0.000388827	1.8484	O75083
1.35e-05	-4.27557	Q14839
6.39e-06	-5.72473	P49916
3.65e-06	-5.416	Q06787
5.06e-05	-1.8275	Q92616
4.78e-06	-3.82963	Q69YQ0
3.57e-05	-4.39107	Q99575
6.44e-05	-1.72563	P33991
4.398e-06	-3.3783	P14868
1.29e-05	-4.35573	Q86UP2
9.08e-06	-4.4106	P42167
0.000545233	-1.55523	O14617
0.000895724	-1.66503	P50570
7.01e-06	-4.82567	Q13435
1.9e-05	-4.2222	P40937
6.67e-06	-4.2872	Q12797
1.36e-05	-1.87033	P50454
5.03e-06	-8.16643	O75475
1.44e-05	-4.77737	Q6P158
5.06e-06	-4.2019	Q9NVI7
1.75e-05	-3.20757	O95573
2.05e-05	-2.95917	Q9Y285
6.71e-06	-4.916	P62277
1.75e-05	-5.9688	P46013
0.000419063	-5.71387	O00411
5.74e-06	-3.51753	P62244
1.17e-05	-4.73777	Q9BUJ2
1.12e-05	-5.63633	P62263
4.6e-06	-4.9782	P27635
5e-05	-1.74837	P63244
4.2e-06	-3.73297	O94906
5.03e-06	-4.14033	Q92552
6.18e-05	-3.9601	Q3ZCM7
3.67e-06	-6.56197	P62750
5.4e-06	-4.55397	Q9BVP2
5.6303e-05	-1.78747	Q9Y678
6.03e-06	-4.5549	O43290
1.45e-05	-3.4565	P12236
0.00133943	-4.8334	P27816
4.3e-05	-2.7577	O94973
0.000193401	-2.0664	P33993
0.000455944	-3.66867	Q00341
1.0495e-05	-4.528	Q9HCM4
4.05e-06	-4.5041	O00425
3.65e-06	-6.63037	Q93077
3.49e-05	-6.11893	Q9Y221
5.25e-05	-5.4335	P36873
1.35e-05	-5.9605	P62081
5.55e-06	-5.1613	Q8N9T8
8.35e-05	-3.20133	O60716
1.36e-05	-3.1176	P60660
0.000207091	-3.6189	P62136
1.24e-05	-5.42087	Q13459
6.94e-06	-4.75157	Q9UKV3
1.18e-05	-4.19723	P62140
0.000360275	-1.29863	Q04695
8.72e-06	-3.87163	P62979
1.39e-05	-3.9958	Q16576
0.000230247	-2.2078	Q9P2J5
1.35e-05	-6.08383	P40938
7.93e-06	-5.64043	Q9NQ55
1.2154e-05	-2.80767	P0DMV9
0.00159715	-4.6629	Q02880
3.99e-06	-4.7527	Q9UQ35
0.000150935	-2.21397	P16615
0.00147657	-2.19603	P33992
0.000177129	-2.7521	P17858
0.00144608	-5.1875	Q9BYK8
0.000100066	-7.62527	Q9P0M6
0.000500179	-2.15117	P53618
9.83e-05	-8.63047	P84243
0.000367744	-6.011	Q9NYF8
3.68e-05	-4.4532	Q9Y2W1
0.000150665	-2.2148	P41250
0.00014336	-1.6268	P26641
5.4e-06	-5.72197	Q02543
7.87e-06	-2.483	P22695
1.56e-05	-6.31853	Q9NWT1
3.65e-06	-4.50013	Q14694
2.11e-05	-5.70583	O75691
4.96e-06	-5.42703	Q4G0J3
3.65e-06	-5.41607	Q9NRL2
5.39e-05	-3.92483	P82933
0.00056204	-1.7577	Q562R1
1.13e-05	-4.66073	Q8NB90
1.56e-05	-2.92243	P38919
2.97e-05	-2.06413	P11021
1.72e-05	-3.40487	P02545
0.000168308	-3.69543	P12235
8.52e-05	-1.93727	O95373
4.54e-05	-6.0605	Q9H8H2
1.55e-05	-2.63527	P55084
6.81e-05	-4.64957	Q9BW19
0.00233211	-4.1068	O95816
0.000133253	-1.18123	P17987
2.39e-05	-3.28277	Q03001
0.000173959	-1.29057	Q14974
5.82e-05	-2.26073	Q06830
5.33e-06	-5.15103	Q13601
3.82e-06	-5.83267	Q9NX58
6.03e-06	-7.134	Q8WXX5
0.000165723	-2.01287	P68400
3.65e-06	-5.43393	P19525
0.000126097	-2.69133	P25205
5.03e-06	-4.42467	O60293
4.4e-06	-5.12927	P61353
2.0604e-05	-3.62883	P05198
6.32e-06	-4.31007	P35250
1.28e-05	-8.5206	P05387
4.6e-06	-5.58013	Q5SW79
0.000158172	-1.57087	P61221
0.000304184	-1.92457	Q13263
2.88e-06	-4.27587	Q07666
6.1614e-05	-5.29003	P83111
4.4e-05	-3.1253	Q14258
8.03e-05	-2.95067	P17812
7.93e-06	-4.99213	P46781
1.73e-05	-4.38343	Q15020
1.53e-05	-4.68823	P62829
6.32e-06	-8.30683	P10412
3.08e-05	-5.5085	Q14684
0.000211517	-3.75027	P52292
1.155e-05	-2.79007	P07910
1.17e-05	-2.96583	Q53GQ0
2.88e-06	-4.86467	Q2NL82
6.85e-05	-5.05003	O00178
0.00289754	-8.08863	Q15398
2.88e-06	-4.6754	P62249
2.16e-05	-2.9277	P55795
7.7e-05	-2.02613	Q16891
5.4e-06	-4.3897	Q8NCA5
0.00184792	-4.07647	O95819
2.18e-05	-4.2427	Q08J23
7.54e-05	-2.52363	O14744
4.78e-06	-5.80103	P26373
1.05e-05	-4.25763	Q9Y224
9.56e-05	-1.14043	O00410
2.73e-05	-5.1779	O75569
1.53e-05	-5.64927	Q86VY4
2.88e-06	-3.9623	Q14498
0.000161204	-1.4275	P39656
1.55e-05	-4.7328	Q9H7B2
1.24e-05	-4.37717	P82675
0.000193401	-1.42243	P30153
2.88e-06	-7.4595	Q9NXF1
2.95e-05	-4.89967	P62913
1.91e-05	-4.57963	Q9BSC4
6.02e-05	-2.24777	O43242
4.04e-05	-5.92313	Q8N884
2.19e-05	-2.75393	O95025
1.0886e-05	-4.8291	Q9NQT5
0.000151763	-6.00963	Q9NU22
0.000175318	-1.90617	Q7L576
5.2189e-05	-2.67563	P67936
2.73e-05	-3.2965	O60884
6.66e-05	-5.72697	P17480
0.000242884	-2.1842	Q13813
0.00102532	-1.60607	P26640
1.2303e-05	-4.82613	Q96AG4
2.19e-05	-6.17307	Q9Y4I1
2.66e-05	-3.96013	Q96EY1
1.9e-05	-4.96197	Q9P258
3.82e-06	-4.51747	Q96GQ7
3.4037e-05	-4.63247	P41743
4.63e-05	-9.2001	Q86V81
0.000158537	-5.8523	Q8NHQ9
1.86e-05	-3.33	Q02978
7.93e-06	-5.6411	Q8WTT2
8.47e-05	-2.74513	P43246
8.43e-06	-5.3285	Q13242
1.07e-05	-5.18167	Q9H2U1
5.2e-06	-5.44047	Q86U86
9.81e-05	-2.03467	P52907
4.78e-06	-5.19983	Q9BYG3
4.7e-06	-6.493	Q96T23
0.000137535	-7.2207	Q9Y4W2
0.000100014	-5.3717	Q7Z460
0.000292395	-1.5953	P07384
0.00044057	-6.08957	Q8NFW8
2.42e-05	-2.2952	P23528
0.000123653	-5.75127	Q8WVV9
0.000241622	1.74627	Q09327
0.000181194	-5.62017	Q8N3C0
1.2154e-05	-4.3516	Q12873
3.82e-05	-2.92787	Q8IX01
7.54e-05	-1.37943	P18085
2.4871e-05	-6.6869	Q9UPQ0
9.57e-05	-1.43067	P49368
1.12e-05	-3.99283	P20042
5.86e-06	-7.88207	Q96QV6
1.03e-05	-6.47157	Q9UGN5
1.75e-05	-6.79043	P62910
0.000421822	-1.61613	Q96AC1
0.000116944	-3.67847	Q9UKV8
1.31e-05	-4.46853	Q9P035
8.9e-05	-3.9172	Q96HS1
4.78e-06	-5.42063	Q99848
0.000561672	-1.1109	P21589
9.55e-05	-1.81743	O14980
4.65e-06	-4.84157	Q96FN4
2.37e-05	-4.42833	Q9NNW5
1.13e-05	-3.9941	Q9NZI8
2.81e-05	-3.58737	P55209
5.03e-06	-6.37097	P42696
8.44e-05	-3.80833	P23258
5.99e-05	1.6434	Q9Y490
9.34e-06	-4.8435	Q09161
3.4037e-05	-3.88197	Q14669
3.11e-06	-9.0327	Q71UI9
4.73e-05	-5.1915	Q9BQ70
2.44e-05	-5.02353	Q13823
0.000422483	-4.77503	O14647
3.46e-05	-5.85963	Q9BVQ7
0.000456286	-1.48867	Q16643
6.42e-05	-2.6565	Q96N67
5.62e-05	-5.0713	Q9UII4
7.25e-06	-6.04383	Q07020
1.53e-05	-2.32493	P19784
6.94e-06	-4.63383	P35249
4.2e-06	-6.14827	Q9Y4P3
0.000267126	-5.212	P28370
0.000326227	-1.35517	P62191
5.79e-05	-7.96857	Q8IZL8
5.2e-06	-4.55077	P62280
1.14e-05	-5.1853	O95470
4.31e-06	-5.90847	P62888
0.000164869	-5.5366	Q14966
6.61e-06	-4.88973	Q86U38
1.04e-05	-5.0456	P08621
3.11e-05	-3.82863	Q14739
4.27e-06	-3.40437	A0FGR8
4.04e-05	-2.63917	P08237
8.03e-05	-5.02547	Q9P2K5
0.000230247	-1.32873	Q86VP6
2.95e-05	-2.53447	P06753
1.17e-05	-4.46557	Q14444
6.39e-06	-4.60367	P62269
5.99e-06	-4.33303	P23246
5.2e-06	-5.05497	Q13868
7.6379e-05	-2.05207	Q13200
1.55e-05	-4.69983	Q05397
0.00041685	-1.52903	Q9UJZ1
4.53e-05	-4.3542	P82673
5.99e-06	-6.82507	Q9NUQ6
1.35e-05	-5.8846	Q5SY16
2.88e-06	-4.54487	Q13243
7.42e-06	-5.06683	Q13151
1.13e-05	-4.3624	P67809
2.88e-06	-4.1974	Q12904
3.55e-05	-2.90173	P61158
0.000126097	-2.6643	Q14240
0.00254583	-2.17533	Q10567
5.66e-05	-5.20867	Q9Y4C8
3.31e-05	-4.31777	Q86UK7
6.81e-05	-4.85653	Q8TAQ2
1.38e-05	-4.27053	Q9NP81
0.000332925	-4.18967	Q7L0Y3
2.29e-05	-4.2383	Q13724
3.59e-05	-1.76507	Q15365
5.86e-06	-5.02373	Q9BRZ2
4.27e-06	-5.77713	P35268
0.000433556	-7.65007	P48634
0.00015669	2.44187	Q13162
2.529e-05	-4.2747	Q9UIF9
0.000481222	-3.05497	Q9Y4W6
7.3741e-05	-3.34153	Q6NZI2
0.000155295	-3.03787	Q8WWI1
1.03e-05	-7.51253	Q8IUE6
0.001275	-1.22667	P11177
0.00054537	-7.95273	Q9UKD2
1.01e-05	-5.257	Q8WVM0
0.000238815	-3.7328	P49792
6.12e-06	-5.9337	P46776
2.4871e-05	-6.9345	P38935
9.44e-05	-2.3608	P04792
0.0085496	-6.91563	Q8WYP5
8.31e-06	-5.103	P46778
6.42e-05	-6.12207	Q96T37
0.000151303	-1.3319	P43686
3.65e-06	-6.132	P62899
6.12e-06	-4.817	P14678
0.000410728	-8.5453	Q9BRU9
2.93e-05	-4.35017	P62995
4.3045e-05	-2.73867	P12956
7.01e-06	-5.92937	P83916
4.35e-05	-4.30747	P52294
3.43e-05	-5.98217	Q9UDY2
6.8195e-05	-5.66343	Q9NZM5
2.88e-06	-8.66687	P16401
0.00101436	-1.22293	P55072
0.000217962	-5.05043	Q92665
4.65e-06	-5.19747	P40429
5.21e-05	-3.6232	Q9Y2T2
2.8664e-05	-3.9174	O95831
1.42e-05	-4.33933	O75494
9.82e-05	-6.8332	Q6RFH5
0.000333869	-5.94237	Q92576
0.000555697	-2.14393	P08559
3.65e-06	-4.9372	P46782
0.000445803	-3.1786	Q06265
4.31e-06	-5.75113	P62847
0.00018738	-4.6893	Q96PK6
0.000332689	-1.56363	Q15366
0.000286312	-2.88997	P09493
4.55e-05	-2.5415	P35606
2.88e-06	-3.62057	Q92804
1.13e-05	-4.06993	P56537
0.000782205	-5.67177	A6NHR9
2.29e-05	-2.02837	P45880
5.99e-06	-3.77787	Q13155
0.00296359	1.18487	P04083
2.99e-05	-7.60677	Q7Z3K3
0.000107887	-2.58537	P13010
3.65e-06	-4.1554	P41091
2.88e-06	-4.9341	O00139
3.03e-05	-2.7329	O60701
0.000114968	-3.0888	P10155
1.48e-05	-3.1113	Q9P015
5.2e-06	-2.76647	Q9Y3Z3
0.000263586	-1.40373	P62195
0.000234469	-3.16017	Q9BYD3
7.32e-06	-6.70013	Q96IZ0
3.17e-05	-3.42917	Q9UI10
6.94e-06	-4.6079	Q9Y676
1.39e-05	-4.80127	Q5T9A4
0.00387223	-6.68683	P49711
0.00100186	-3.09163	P06493
9.05e-06	-4.92823	Q13123
0.000998266	-1.5739	Q14566
3.8001e-05	-5.1824	Q9Y6M1
1.36e-05	-4.7012	Q13523
7.79e-06	-8.76137	O96028
5e-05	-3.66827	Q8NBQ5
1.48e-05	-2.4596	P63151
0.000181054	-4.32227	Q9NZB2
5.97e-05	-4.28067	Q6DKI1
1.61e-05	-4.44257	P78346
6.26e-05	-3.32367	P14649
6.94e-06	-3.21123	O00622
4.06e-05	-2.9249	O15371
0.00898726	-6.27867	Q8N5C6
1.76e-05	-5.66577	Q9NRW3
0.000134059	-3.73503	Q9UHX1
0.000205697	-2.21343	Q96CS3
4.31e-06	-3.4406	Q53H12
0.000228994	-1.61037	Q9Y2A7
9.21e-06	-4.3722	Q53EP0
0.00319905	-1.2625	P17980
0.000241769	-1.4608	O43175
0.00012075	-1.83967	Q06210
0.0193589	2.8341	P38606
2.88e-06	-6.13607	P61313
3.09e-05	-3.4797	O00505
0.00360258	-3.8796	P12035
0.00414406	-4.54833	Q9UIG0
1.13e-05	-2.71227	Q9Y3F4
6.47e-06	-4.09773	P09543
1.6834e-05	-3.60497	Q5VYS8
3.04e-05	-2.7315	Q6P2E9
0.000146953	-3.72323	Q14137
1.78e-05	-4.43077	Q9UKM9
1.5701e-05	-3.66227	Q9H6W3
9.32e-06	-5.45307	Q9NUL7
3.65e-06	-10.3702	Q9Y3E1
0.000534592	-1.8229	Q969V3
0.00012309	-1.9758	O43663
1.02e-05	-5.07873	P35659
0.000364744	1.61017	P21439
2.5405e-05	-4.6624	Q8WWM7
0.000202643	-7.73513	Q9H8V3
0.00105379	-5.84417	Q9Y520
3.73e-05	-5.45013	O96019
6.4e-06	-2.95357	Q5T6F2
7.88e-05	-6.2571	P78362
0.00469474	-7.0905	Q8IZH2
5.46e-05	-4.48587	Q10570
6.68e-05	-4.50057	P0DN76
0.00843538	-3.03093	Q9NSD9
2.19e-05	-4.28307	O14646
7.01e-06	-7.38433	Q9BRJ6
7.32e-05	-2.87507	P63241
5.06e-06	-4.7186	O15042
5.49e-05	-5.29693	P20585
5.03e-06	-5.05497	Q9Y3A4
0.000254777	-1.96547	Q5XKE5
0.00138241	-6.65807	Q96SI9
4.14e-05	-4.8663	Q9Y383
1.17e-05	-2.2305	Q9BXJ9
0.00091204	-7.69563	Q7L2J0
3.57e-05	-5.54903	Q96T60
5.2e-06	-4.79743	P62316
7.87e-06	-3.6923	Q52LJ0
5.92e-05	-5.1186	Q96B26
8.26e-05	-1.52633	P27348
7.44e-06	-3.36567	Q9Y450
6.85e-05	-6.7095	Q02241
0.000655645	-5.9928	P24928
0.000413697	-5.93523	Q14676
1.9e-05	-4.69247	P09132
2.37e-05	-1.98313	O95433
5.4e-06	-5.7001	Q9Y3C1
1.35e-05	-3.21483	Q14257
1.68e-05	-2.48733	Q9ULV4
0.000100082	-5.20437	Q99700
1.3e-05	-5.10853	Q5TGY3
6.53e-05	-6.1308	Q15287
0.000107887	-2.80903	Q9Y305
0.000199856	-3.59437	Q93009
0.00105858	-1.95687	Q8NBX0
3.83e-05	-4.2612	Q15717
0.000134059	-1.70347	P08865
1.2154e-05	-5.94263	Q6ZVM7
0.000154442	-2.0759	P46459
0.00192625	-2.5418	P26358
9.01e-06	-5.29153	Q9NVH0
4.06e-05	-4.67647	Q96DI7
4.78e-06	-3.50567	O43809
0.000470513	-1.86907	O00148
0.021719	-3.33423	Q9Y5S2
0.0114669	-1.04937	O96008
0.000795142	-3.01307	Q658Y4
7.6379e-05	-9.4552	Q9H0H5
4.73e-05	-8.19853	Q9Y2T7
0.00281218	-4.48953	O00566
2.72e-05	-2.022	Q9Y277
8.14e-05	-4.25673	Q659C4
1.36e-05	-5.16307	Q13185
0.00309875	-2.08413	P54652
5.06e-06	-5.63557	Q9NQ29
0.000492818	-2.01013	P13489
0.00023707	-5.0485	Q53GS9
0.000767701	-1.06723	Q5T749
0.0001059	-7.18007	Q16666
1.49e-05	-4.1798	Q9Y2R9
4.99e-05	-4.12913	O60762
2.43e-05	-4.57193	Q8NI27
5.4e-06	-5.83043	Q9NVU7
0.000263909	-1.15233	P29508
0.00020556	-5.0642	P53007
2.51e-05	-4.7525	Q15024
8.24e-05	-3.56933	Q9Y446
5.02e-06	-5.55653	P38159
0.000100082	-4.25903	Q9Y5J1
5.59e-05	-5.01583	Q12789
0.000276826	-1.96853	P78347
5.4e-06	-5.28833	P51532
7.93e-06	-4.08923	P82930
0.0034549	-1.56133	Q14160
3.82e-06	-5.5988	P83731
4.3438e-05	-2.91693	P36542
0.000546168	-2.86883	A1L0T0
7.01e-06	-4.59277	O15226
0.00357577	-5.40157	Q86VI3
0.00108465	-6.07673	Q9H2P0
5.94e-05	-5.57363	Q9HC36
5.57e-06	-5.27407	Q9NW13
0.00499408	-6.8767	Q96ST3
4.29e-05	-5.1019	Q12899
0.000144062	-4.82953	Q08170
3.4e-06	-4.75337	P50914
2.04e-05	-3.8896	P39748
0.000199856	-4.65677	Q92769
3.27e-06	-6.74647	P30050
3.11e-05	-4.34033	Q15427
1.81e-05	-4.84773	O75818
2.88e-06	-6.46503	P39019
5.53e-05	-4.6667	Q5VT25
0.000810463	-1.3507	P30837
3.74e-05	-5.00787	P09661
6.71e-06	-3.87017	O43172
0.000115258	-4.7725	Q86VM9
5.26e-06	-1.63323	Q8IYS1
2.92e-05	-2.74043	O95299
6.63e-05	-1.74847	P50990
4.4e-06	-3.91477	P35637
5.97e-05	-6.8029	Q7Z4V5
0.000757335	-1.0212	Q8N1N4
0.00336885	-7.48847	Q9BQP7
0.000319361	-2.28253	Q96T76
0.00750048	-4.76603	Q7Z2T5
0.000182236	-1.876	Q96I24
6.25e-06	-4.5678	Q13547
0.000181825	-2.8605	Q9H9J2
2.16e-05	-4.2218	Q9Y3T9
6.32e-06	-4.08993	O60231
0.00147842	-1.7389	P31947
5.596e-06	-7.7967	Q86XZ4
9.44e-05	-4.86327	Q13573
3.65e-06	-5.52637	Q9NY12
0.00360258	-1.19603	P62873
7.11e-05	-5.72573	O75607
0.000445803	-2.89287	O14979
3e-05	-3.4082	P46063
0.000211611	-5.37867	Q9NY93
0.000758569	-1.6782	O75306
1.73e-05	-6.9937	Q15022
1.12e-05	-3.3872	Q14807
1.74e-05	-3.73147	Q9ULX6
3.48e-05	-2.65137	P61011
0.000468876	-3.82447	O75746
0.000150495	-1.89103	P51570
0.000199042	-4.14677	Q9NY61
0.000717618	-8.07853	Q709F0
5.09e-05	-5.04773	Q9BXY0
2.11e-05	-6.0579	Q99755
2.14e-05	-3.45333	O60306
6.71e-06	-4.71507	P46783
0.000416366	-8.27967	Q8ND82
0.00155469	-2.85037	P13807
2e-05	-1.99703	O75489
0.000316449	-5.5665	Q6NZY4
0.000902312	-2.1896	Q01082
3.31e-05	-4.47643	Q8N1G4
1.12e-05	-1.68757	P62826
0.00183503	-6.18113	Q9Y4A5
4.33e-05	-6.5134	Q13620
2e-05	-4.9917	Q14151
0.000133253	-5.41647	O60524
0.0093284	-6.0378	Q03164
6.81e-05	-2.62183	Q9NTI5
7.93e-06	-4.3562	Q9Y3D9
8e-06	-5.46483	Q8IYB3
1.75e-05	-2.3812	P47756
0.000223013	-1.43967	Q09666
0.000928966	-6.00117	Q13283
0.0021219	-4.98217	O15027
0.000190644	-2.61833	Q14738
0.000153565	-9.54713	Q1ED39
0.000203595	-2.05307	Q14192
5.58e-06	-2.70083	P48047
3.07e-05	-1.53727	Q5JWF2
4.78e-06	-4.933	P84103
0.00909628	-1.04597	Q9NZM1
0.000367565	-1.69847	Q9GZZ1
0.000184446	-1.85033	Q9H9P8
9.34e-05	-3.16647	Q8TED0
1.12e-05	-3.76407	Q92615
8.3e-05	-4.7238	Q9BUQ8
7e-06	-5.19287	Q02539
4.6e-05	-1.64283	Q99623
7.32e-06	-3.8431	Q9NZ01
8.9e-05	-4.1411	P06746
7.53e-06	-5.34133	P63173
6.59e-05	-1.9242	P67775
1.96e-05	-6.01507	Q96KR1
9.8172e-05	-1.46043	P62333
0.00015181	-4.4441	P53999
0.00329161	-5.6723	P62314
0.00029091	-6.5528	O43660
5.4e-06	-4.62693	Q16629
1.6e-05	-4.74057	Q9Y613
0.003142	-3.49443	P0CG39
3.01e-05	-1.8494	P62937
0.000461719	-1.74897	P55884
3.7e-05	-4.27903	P21127
1.44e-05	-2.73387	Q9H9B4
5.2e-06	-4.75707	P25398
2.28e-05	-4.233	P62266
1.55e-05	-3.98727	Q8TCJ2
0.000103256	-4.3662	Q96NE9
5.06e-06	-3.54753	O00541
0.00317482	-1.25703	P07741
0.000347225	-3.68113	Q96A35
9.05e-06	-4.86997	O95232
0.000248536	-3.55133	Q13084
4.21e-06	-6.2659	P18887
5.2e-06	-4.8138	O43818
1.12e-05	-4.8724	Q5RKV6
5.1074e-05	-5.60443	Q13428
1.15e-05	-5.5649	P62158
8.72e-06	-3.36253	P09001
0.00134907	-1.32193	P49915
0.000196314	-2.63443	P29692
0.000258479	-3.89303	Q9UPY3
1.27e-05	-2.36857	P08574
0.0162856	-5.53383	Q9NQW6
3.89e-05	-2.04393	O43237
0.0081693	-1.08053	P00558
0.000506517	-7.754	Q96KM6
0.00372263	-7.2498	Q15646
0.00033983	-3.28543	Q8NC60
0.000158172	-6.58337	Q96ME7
2.85e-05	-5.28473	Q9NX24
0.000358395	-4.71707	Q15424
6.32e-06	-3.77853	Q15233
0.000255209	-1.2386	P30041
0.000437678	-7.63873	Q969G3
0.00673714	-5.94843	Q9H4B7
5.6e-06	-5.61643	Q8NC51
0.000947323	-3.75007	Q96T21
4.6e-06	-5.43987	P62851
3.94e-05	-2.6869	P78563
0.000261549	-1.85277	Q9UHB6
0.000635726	-1.9687	P61160
1.31e-05	-2.43283	Q3ZCQ8
0.000423429	-4.81747	Q9UER7
2.17e-05	-2.7697	P50402
0.00249801	-5.27747	Q9BVI4
5.89e-05	-4.2897	P82663
1.2303e-05	-5.79873	Q9UN86
3.82e-06	-6.93687	P37108
7.93e-06	-4.80127	P18077
0.000396163	-4.17307	Q9H9Y6
4.23e-05	-5.2701	P61964
0.000185366	-4.52543	Q9UQ88
0.00230823	-7.05443	Q15910
0.018337	-5.39137	P61254
0.000381294	-1.1816	O14818
7.3741e-05	-2.53967	P49023
0.000411819	-1.92573	O15270
0.000236862	-6.99613	Q9UK61
0.00108134	-1.528	Q8N1F7
7.11e-05	-3.08037	Q9Y5X1
0.00052744	-5.72627	Q9Y4E5
6.08e-06	-4.30407	O00629
0.000133116	-4.3773	Q9Y295
2.28e-05	-3.24157	Q04637
4.23e-05	-7.81197	Q8NDT2
4.33e-05	-3.84417	Q9H0S4
0.000921015	-3.05163	Q7KZF4
0.000102721	-5.35533	Q8IWS0
0.00031218	-5.74483	Q9BZH6
8.42e-06	-2.7997	P09382
2.91e-05	-2.43713	Q13557
1.67e-05	-4.52027	Q15629
0.000259916	-5.86293	Q15147
0.00011922	-4.55193	O43684
2.17e-05	-2.6046	P02511
0.000537224	-1.9153	P07203
3.65e-06	-5.34143	Q9UNX3
0.00707558	-1.1536	P27694
0.000177468	-2.53713	P07858
0.0127204	-1.9426	Q9NR31
1.98e-05	-5.78147	O00712
9.38e-06	-6.2454	P84098
4.4e-06	-5.13633	P62318
0.00496357	-5.5557	P46821
1.6834e-05	-5.0688	P08727
2.29e-05	-3.97657	Q8WWY3
3.82e-06	-8.23363	P05386
0.000210999	-2.73763	O94874
4.1e-05	-4.4141	P49746
0.000495292	-2.82327	P28340
5.62e-05	-4.76853	O00422
1.63e-05	-5.0741	Q9NQT4
0.000782205	-2.31777	Q9Y608
0.000151763	-4.79173	Q3KQU3
6.15e-06	-5.22733	P56182
0.00221322	-4.51347	Q99959
6.12e-05	-4.04477	Q8WVB6
8.78e-06	-4.0367	Q9UNX4
6.53e-05	-3.96673	Q66K74
6.85e-05	-7.48513	Q9UPT8
0.00108465	-2.49583	O43615
0.00240209	-6.69503	P45973
3.7e-05	-3.6049	Q9Y6C9
6.47e-06	-4.39647	Q969S3
0.00110001	-1.5879	P04632
2.29e-05	-6.10913	Q13769
0.000163923	-4.5055	P16989
0.000257461	-1.507	P40616
0.000297301	-2.14217	Q8IWR0
0.000416366	-2.76987	Q14764
0.000522642	-3.0904	Q96TA2
0.00346584	-7.8638	Q9NPI1
0.00630117	-6.6488	Q86UE4
0.00199324	-7.28607	P19447
2.98e-05	-5.98793	Q9UNQ2
8.9e-06	-3.475	Q15628
0.0025563	-7.616	O60287
9.14e-06	-4.53683	Q9HAN9
0.000185045	-1.60597	P28331
0.000108387	-2.5115	P67870
5.4e-06	-7.15847	Q9Y3U8
1.12e-05	-5.63323	Q9BV38
6.49e-05	-1.80677	Q13148
7.54e-05	-2.21633	P60891
0.0023971	-7.5506	Q7Z417
1.87e-05	-4.93863	Q9H967
0.00479355	1.22283	P21281
0.000169978	-5.78883	Q96EY4
3.42e-05	-5.2047	P08651
0.000181194	-1.56277	P61224
0.000156136	-6.58007	P08579
2.45e-05	-3.7042	Q15334
0.000129852	-1.59027	P08195
2.73e-05	-5.36487	Q5QJE6
2.19e-05	-6.32667	O75530
0.000367565	-5.73553	O75592
0.00176992	-3.19413	P82664
7.91e-05	-7.5941	Q9BTC0
0.00816006	-1.31437	P61106
1.05e-05	-4.74983	Q9NPD3
2.51e-05	-4.6981	Q00059
0.00341147	-1.8032	Q9H0U4
1.36e-05	-1.97597	P46977
1.1e-05	-5.9442	P42766
1.17e-05	-2.28567	Q16543
3.11e-05	-3.38503	Q9BZE1
0.0018432	-6.35793	P08240
0.00023707	-7.12893	Q86XI2
1.0166e-05	-4.7462	Q9NQZ2
0.0102066	-5.77147	P35241
0.00120476	-1.77993	Q16795
0.000147318	-2.8173	Q9BXS5
6.81e-05	-6.5886	Q9BX40
4.64e-05	-6.12737	P78549
0.00938311	-5.73627	Q8WWK9
0.00137864	-3.32683	Q9HCU5
0.000168941	-5.17473	P57678
1.61e-05	-1.55547	P09211
0.00565132	1.3305	O95251
0.00298285	-1.28127	O00743
0.00424129	-3.67863	O75534
0.000102655	-3.43887	O75330
2.0604e-05	-3.4662	Q9BYN8
5.09e-05	-4.98597	P62306
6.32e-06	-4.93317	P62854
0.000258874	-2.77247	Q14103
4.78e-06	-4.3462	Q13247
5.07e-05	-2.89163	O00203
2.86e-05	-3.75353	Q5BKZ1
7.84e-05	-2.4188	O60488
0.000769488	-3.10833	O75962
5.99e-05	-8.6414	Q8WY36
0.00046193	-3.1077	P26196
0.000932847	-2.046	P49821
1.64e-05	-3.8819	Q9NVH1
0.000926015	-2.4529	Q5JPE7
0.000158172	-8.0533	O75934
0.000611522	-1.62583	P61586
6.81e-05	-4.48957	P30876
0.000185366	-7.5727	Q5VWQ0
8.44e-05	-4.2855	Q13330
0.000161847	-2.38143	Q9Y512
3.65e-06	-4.70803	Q96HE9
0.000889729	-1.48947	Q15019
0.000152376	-2.57483	P11310
0.000661112	-7.12587	Q9NYB0
0.00017919	-4.17657	Q7Z478
0.0158666	-4.88677	O60684
6.81e-05	-4.33307	Q9NVV4
1.6e-05	-3.96777	Q9UHI6
6.04e-05	-4.01967	Q00577
7.93e-06	-4.24513	Q13595
0.00610109	-3.38053	Q9UPN3
0.0054051	-6.10197	P49790
1.35e-05	-5.53293	Q9UET6
1.57e-05	-4.24973	P49757
9.7412e-05	-7.74847	Q15554
7.01e-06	-3.6658	Q9UBX3
0.00178859	-6.4619	P27448
5.36e-05	-2.31267	O15144
5.7681e-05	-3.2923	O94905
0.000185222	-3.9599	Q96J02
0.000514352	-5.5452	Q6ZNB6
7.14e-05	-5.3817	Q92759
0.000367205	-2.513	P57764
0.00023992	-4.9612	Q8IWX8
1.09e-05	-8.66963	Q32P44
0.00011944	-2.18033	Q5T160
7.6e-06	-5.19603	Q15527
5.42e-05	-7.24287	Q9BRT6
2.73e-05	-3.4155	P35611
3.63e-05	-3.7406	Q12788
0.00851006	-1.7042	P19012
0.000116963	-3.56583	P04049
6.88e-05	-3.9798	Q5C9Z4
0.00119914	-5.37367	Q8WUA4
0.000119532	-4.8762	A4D1E9
0.0165012	-5.94013	Q9NVN8
0.00158612	-1.85197	Q9BRX2
0.00382687	-6.90403	P61326
0.00571363	-4.08167	O15213
0.00082589	-3.08753	Q29RF7
2.72e-05	-4.2339	O75131
0.000806262	-2.36487	Q8N766
8.77e-05	-8.70167	P29084
2.72e-05	-4.98623	Q9UBS0
0.000376924	-4.41583	Q8N442
0.000764087	-1.9753	P08134
0.00139288	-1.67287	Q9UQ80
8.14e-05	-3.54207	P42677
0.000935029	1.13343	Q9H3U1
9.56e-05	-2.58263	P61619
0.000236862	-4.9956	P35052
0.00318553	-4.9921	Q8NC56
0.000611515	-6.37957	O14965
0.000129852	-3.05133	Q9NYK5
0.00940358	-2.40177	P21964
0.00882473	-6.3057	Q86WJ1
3.9631e-05	-5.5361	O43823
0.0107017	-2.9191	Q16718
3.62e-05	-4.42727	Q5JTW2
0.002345	-3.10973	Q8N5N7
0.00477749	2.2321	P13535
0.000232157	-3.27013	P49755
1.2154e-05	-2.92393	Q9BYD1
0.000107887	-3.73147	P28288
5.2e-06	-4.20157	Q9HAU0
4.2e-06	-5.61873	Q9H0U9
0.000346124	-8.01797	Q9H6F5
2.89e-05	-3.20767	P05976
0.00153331	-3.29133	P53814
7.5e-06	-5.11727	Q9GZL7
0.00014541	-6.4172	Q9Y291
0.00212874	-2.69657	Q9UJS0
4.14e-05	-7.56047	Q96JM3
1.7e-05	-4.13127	O95218
6.05e-05	-4.83713	Q15650
2.94e-05	-5.32863	P23588
0.000312252	-5.78163	P11055
4.73e-05	-3.35227	Q13501
3.98e-05	-4.86887	Q8IVF7
0.00503453	-7.59387	O15446
0.00016731	-6.87787	Q92522
0.000785582	-1.81577	Q9GZR2
0.000769379	-4.8045	O15381
9.34e-05	-5.88217	Q9NS86
9.96e-05	-4.20063	Q8N9R8
0.0117372	-5.22047	Q96II8
0.000954343	-1.50863	Q9BTV4
0.000752213	-1.42453	Q9UBF2
0.000211611	-2.77153	Q15477
0.000267751	-7.03537	Q12834
0.000174113	-4.614	O43159
0.00826576	-5.94633	Q96QD9
4.4e-06	-5.80743	P61513
8.62e-05	-5.73287	Q9Y2P8
2.1e-05	-3.08117	Q9GZS3
0.00137864	-3.79467	Q14145
7.32e-05	-3.82593	O94776
0.00301649	-6.34177	O60784
6.8e-05	-5.73847	Q8IZ69
0.00036985	-4.26957	Q9BZF9
0.000551063	-4.82313	Q6UN15
0.000119347	-4.9745	Q9UKN8
0.000329179	-3.77303	Q96PV6
0.0015863	-3.5802	P16190
0.00056493	-6.57183	O95400
0.00992371	-3.04097	Q9BPX6
3.11e-05	-8.03363	Q8IUF8
0.00353218	3.6233	P07954
2.78e-05	-4.36727	Q01844
0.0123378	-1.3057	P24941
0.00012988	-3.80993	Q92820
6.2156e-05	-3.81507	Q29963
7.33e-05	-3.78623	Q9BTD8
3.5931e-05	-5.8371	Q8N6R0
0.000175205	-5.74563	Q9NTJ3
0.000147451	-4.77493	Q9UL03
8.06e-05	-3.68893	Q9HCS7
4.7e-05	-4.85177	Q08AD1
2.88e-06	-7.39423	Q9UL40
0.00414136	-2.09397	P47755
0.000229182	-6.40257	Q9UIS9
4.04e-05	-3.00357	O43251
0.000367765	-4.71757	O95785
2.32e-05	-3.76177	O43324
1.57e-05	-7.3981	Q9UJF2
4.2319e-05	-1.79667	O00264
0.000375051	-4.53047	O15160
2.5405e-05	-3.58953	Q9H000
0.000583636	-6.4437	O75182
8.31e-06	-8.36603	O94880
2e-05	-4.16643	Q9ULW3
0.000986232	-5.9193	O95347
4.4e-05	-3.40187	Q9NP92
0.000210999	-4.05177	Q9Y5Q8
0.00190199	-3.51583	Q969X6
0.000495292	-3.4021	P98175
0.000127132	-1.15127	O00154
0.000242345	-3.7718	Q9UNF1
0.0429326	-3.12457	P19387
2.95e-05	-3.5192	O95810
5.75e-05	-4.2925	Q9Y6N5
3.65e-06	-5.33253	Q9Y3B7
0.00497904	-6.9034	P30260
4.78e-06	-4.56353	P62304
5.29e-06	-4.9665	Q8N684
0.000505299	-5.7646	Q8NDF8
0.00221439	-3.482	Q9NWU5
0.00145832	-5.23917	O95602
0.000387606	-4.40943	Q14680
0.00193477	-4.79173	O95758
0.00020878	-2.60823	Q13144
0.00171443	-2.20867	Q969Z0
5.06e-06	-3.8743	Q9Y399
0.00170277	-5.16153	Q9UQE7
0.00854638	-4.0726	Q8NI36
0.000610153	-5.84907	Q96P11
0.00429574	-2.27207	P24666
0.000277847	-3.61937	Q9H583
0.000406022	-4.03497	Q16637
0.00373844	-3.36467	Q8N2M8
0.001264	-3.7573	Q9H7E9
0.000605714	-7.70707	O75528
1.63e-05	-5.03757	Q9H6Y2
0.0155506	-1.24117	P26639
6.12e-06	-4.80773	P48651
0.000326602	-6.20163	Q96MX6
1.3e-05	-3.26787	Q9Y5Y2
0.000832482	-2.75023	O75400
1.18e-05	-5.61077	Q96MU7
0.000494886	-3.55483	Q04837
0.00876775	-5.9634	Q8IY37
0.000886907	-7.73077	O75683
0.000292395	-4.90337	Q8N1W1
7.19e-06	-6.5871	Q6SJ93
6.57e-05	-3.97237	Q9NW64
0.00277102	-2.23917	Q7Z2W9
0.000135344	-3.52803	Q16630
2.1808e-05	-4.84313	O95363
0.000117009	-2.0401	P78344
2.04e-05	-4.6002	Q86W42
0.00011944	-1.89737	P24539
3.09e-05	-2.48193	Q969X5
0.00153968	-7.43767	Q9H4L4
0.000206164	-1.97057	P20337
5.06e-06	-2.681	Q07021
1.2011e-05	-4.7469	P53582
0.00137864	-5.48367	Q8IYU8
0.000211611	-2.6027	Q9Y3E5
0.000610153	-5.3494	Q9Y6V7
0.000614452	-2.1497	Q9UJV9
0.000729744	-1.46087	P36404
0.00290991	1.28607	P31946
1.89e-05	-5.45153	Q01130
1.04e-05	-3.9025	Q9NS69
0.00347892	-5.65567	O75122
0.000215233	-7.8812	Q96BK5
8.36e-05	-6.1622	P17028
0.00244987	-1.02077	P81605
4.23e-05	-4.1319	O94992
0.000380165	-2.0707	Q9P2R7
0.000889434	-3.7438	Q8N2K0
6.4651e-05	-3.20377	Q9BXP5
5.06e-06	-3.43467	P26038
0.000126097	-4.81983	Q8ND56
3.79e-05	-4.84083	Q9P2I0
0.0102376	-1.60967	Q9NSE4
7.01e-06	-3.93897	P60866
4.95e-05	-3.1281	Q6NUK1
1.53e-05	-4.99757	O95985
0.00348848	-3.2093	Q9NYU2
7.45e-05	-2.28747	O43837
0.000976986	-2.19213	Q2M389
4.23e-05	-6.65797	Q9Y3Y2
0.000430028	-3.50317	Q5XKP0
4.99e-05	-4.30913	Q99661
0.000156136	-7.56247	Q06587
0.00204736	-3.16027	Q92922
2.73e-05	-2.51347	P30101
0.000175905	-2.30167	Q9Y6G9
0.000110625	-8.27823	Q9NP66
1.68e-05	-5.79307	Q69YN4
3.17e-05	-4.18873	Q8IXM3
0.00105858	-2.4157	P56545
5.49e-05	-4.2175	Q13112
0.00108415	-6.00777	Q9Y6J9
8.78e-06	-4.18327	Q9H8Y5
0.0149635	-3.86173	P49959
0.000557712	-6.65003	Q9UBD5
0.000526643	-6.33627	Q8IUX4
0.00109835	-1.7663	Q9UBB4
0.000337309	-1.41097	Q15758
0.00793451	-4.7989	Q86Y79
7.06e-05	-4.8701	Q99569
2.51e-05	-3.42687	Q7L311
0.000182999	-2.5924	Q96DV4
5.4e-06	-4.83027	Q7LGA3
0.000674635	-6.9425	Q99584
0.00294862	-3.23327	P28482
0.000109292	-5.7382	Q86YQ8
0.000232288	-7.33633	Q69YH5
0.00852465	-5.03723	Q6PCB5
0.000568368	-7.68347	Q9UGU0
0.000155441	-4.71507	P82914
1.48e-05	-3.1168	P63208
5.86e-06	-4.61343	O75190
0.000124635	-3.12143	Q9UG56
0.0071502	-4.96523	P51608
0.00207045	-2.31393	P36915
0.00125681	-5.80703	Q9Y294
0.0373683	1.6292	P04075
0.00395314	-1.5064	Q9C0C2
4.82e-05	-5.43017	Q8IXB1
0.00228996	-6.00213	Q9H6T3
0.0010175	-2.92657	Q6P1J9
4.04e-05	-1.8075	Q15436
0.000169704	-5.65487	Q5VTL8
0.000801065	-6.53	P78357
0.000175205	-7.0574	Q9BQ75
4.64e-05	-2.27447	P22314
0.000175905	-6.57447	Q9HAF1
0.000179845	-1.20913	P05109
0.000103334	-3.05713	Q12874
0.0132881	-2.70817	Q9NR12
2.6841e-05	-3.70943	P07996
0.00015121	-2.5952	Q96FV9
0.00102026	-3.4418	O14880
3.7e-05	-3.8942	Q9NV31
0.000470883	-3.9504	Q14004
6.76e-06	-2.5005	Q15404
0.00565573	-5.8413	Q96AE7
0.000236768	-6.3751	Q92545
0.00230609	-6.3404	Q9H1I8
0.0022937	-4.2568	P48729
1.39e-05	-6.78667	O43422
0.000291683	-3.7983	Q15269
2.28e-05	-4.26933	Q8TAE8
3.22e-05	-1.2688	O95747
0.000390154	-2.60433	Q5T653
1.42e-05	-4.34453	Q96QR8
0.00097823	-2.7524	P27695
0.000202323	-1.9286	Q9P0L0
2.35e-05	-4.0519	Q9Y2R5
0.00167331	1.4363	P09622
0.000205596	-7.45663	Q14938
0.000692918	-2.50383	P52434
0.000276954	-3.49297	Q9BSD7
5.38e-05	-4.64457	P46779
0.00020878	-6.55203	Q9Y5Q9
0.00150867	-6.4595	Q86V48
0.000791246	-4.93387	Q6IBW4
0.00769947	-1.56357	P10599
0.000748837	-2.2083	O15269
0.00118374	-4.5282	Q15459
0.000360275	-4.44153	P63167
2.94e-06	-5.9135	P49207
0.000126097	-6.06933	Q8IY21
0.0142384	-3.88897	P51531
0.000215137	-5.11097	P78316
0.000338155	-4.33103	Q92572
0.000110625	-2.57163	O14773
0.0175965	-4.58237	O94864
0.00193237	-6.4378	O43395
0.00862467	-3.83123	Q58FF6
0.00186811	-4.70463	Q9H7Z3
0.000347847	-3.05897	Q6XZF7
0.0097491	-1.1329	Q14534
3.21e-05	-4.08283	Q9H307
5.35e-05	-5.0391	O95104
0.00592672	-1.19527	P69905
1.57e-05	-3.019	Q8WUY1
0.00124121	-2.92913	Q9H1A4
0.000376924	-3.57923	O00746
0.00532013	-1.86763	P13995
7.75e-05	-3.29637	P57088
0.00129363	-2.1408	P11172
0.0276156	2.49387	P49902
0.000140676	-2.6696	Q15637
0.0037183	-1.89027	Q9Y2Z4
0.000299203	-4.09227	P0DMU7
0.00126605	-1.73803	Q92598
8.49e-06	-6.3189	Q96SB8
0.000413697	-3.55693	Q99590
0.0016911	-4.47957	Q96GM8
0.000296687	-1.8456	P17252
0.00108542	-3.98523	O94763
0.00430991	-6.527	Q9P031
0.00977105	-5.1185	O00267
0.000151012	-7.30133	Q9Y2X9
0.000552583	-1.94813	Q15046
6.44e-05	-5.6512	Q9HC52
0.0117816	-6.02683	Q5TC82
0.00102709	-1.50093	Q9BY32
5.2189e-05	-5.0203	P62308
8.908e-05	-7.80247	Q99547
0.0153348	-5.637	Q14674
0.0021646	-5.0047	Q5JNZ5
0.000509152	-4.20797	Q9NZJ7
7.3741e-05	-6.73373	Q53HL2
0.000328674	-3.85073	Q9UJA5
0.00488633	-2.82723	O60942
8.3e-05	-4.50327	Q9BVJ6
0.021077	-4.92797	Q8N8D1
8.8e-05	-2.3239	Q12768
0.00250054	-2.43433	Q13190
7e-06	-4.82483	Q9NX20
0.00100014	-3.04057	Q9BWM7
0.00124625	-2.1884	Q15386
7.82e-05	-7.62033	Q5EBL8
3.2e-05	-3.7447	P07919
1.5269e-05	-6.8786	Q96RS0
0.00105911	-4.71833	Q96FJ2
0.000270602	-1.47267	Q9P2R3
0.00088692	-2.89703	O75477
0.000641105	-3.87947	Q8IWZ3
0.000378328	-1.3808	P13804
0.00279961	-2.91443	Q6PGP7
0.00047658	-4.8659	Q7L3T8
0.00020556	-4.42543	P33947
0.000333702	-2.0958	Q96HC4
0.000827027	-2.90183	Q9H7D7
0.0218029	-4.33673	Q58EX7
0.000173992	-4.8931	Q9NWS0
0.00633733	-1.40513	Q99733
0.000661112	-2.1164	Q15021
0.000830122	-6.31993	Q8N0V3
7.19e-06	-5.26867	Q86UY6
0.00107596	-3.57877	Q9HAU4
9.24e-05	-3.32283	Q9P287
0.000208759	-1.74967	O95340
0.000205697	-3.88993	P49756
0.00123762	-3.81733	Q8N3E9
0.00036422	-6.34713	Q96MG7
0.00016077	-4.80873	Q96PU4
0.000130518	-7.54777	P18583
0.0141415	-4.5107	P17706
9.8599e-05	-5.1765	Q9HD33
0.000281598	-4.4684	Q9HCD5
0.00626331	-3.02803	Q9UBS4
0.000207233	-3.44027	O95163
4.85e-05	-4.3166	Q6P161
0.0323657	1.81043	P40926
1.34e-05	-1.97497	P31942
2.37e-05	-4.71327	P57772
0.000196181	-2.86247	Q9UDY4
0.0146934	-3.8682	Q9Y5Q0
7.6379e-05	-6.75447	Q7Z2E3
1.11e-05	-3.5509	Q71RC2
9.37e-05	-2.29783	P48444
1.39e-05	-7.9908	Q6PL18
6.39e-06	-7.18013	Q14241
0.000448579	-1.53027	Q14152
0.000217235	-6.46203	Q96PZ2
0.00256251	-3.08477	Q96A33
0.031264	-2.84753	O43592
0.0016499	-4.13277	Q14562
0.00241908	-2.27083	Q14247
0.0100108	-4.8252	Q9H9Y2
0.000944479	-1.10747	Q9NP72
0.00337436	-1.90837	P04183
0.015967	-4.884	Q9P206
0.00211566	-2.29813	Q13188
3.63e-05	-6.14713	Q9BRD0
0.00782261	-2.48113	Q27J81
0.00164305	-5.9138	P41208
0.00904174	-5.4046	Q8N0Z8
4.23e-05	-2.79257	Q15392
2.04e-05	-6.31647	P09038
0.00166748	-1.95467	P59998
0.00187023	-5.50963	O60341
0.000584164	-2.9421	Q9H9T3
0.000224711	-4.85423	Q9NRX1
0.0100101	-1.4295	Q04917
0.00744457	-6.4367	Q8IY18
0.00334709	-4.19127	O14578
3.17e-05	-5.59837	P84090
0.0083716	-2.3404	Q13555
0.000886907	-5.405	P17096
0.000610643	-4.78573	Q9UH17
7.26e-05	-6.17367	Q96GD4
0.00264776	-1.4777	P51858
0.00441226	-5.2455	Q9Y6A4
4.4e-06	-8.36643	P07305
0.000111168	-2.5223	Q00535
0.00954763	-3.75627	Q8NEM2
2.04e-05	-3.9022	Q9UM00
0.000229052	-3.1032	P01892
3.17e-05	-5.52943	O43824
0.000423192	-1.4653	P51659
5.57e-05	-3.1223	Q13765
0.000437284	-2.4449	Q15369
0.000360275	-3.03017	Q00587
0.000655675	-6.7136	O14893
0.000448716	-5.214	Q9UPU9
0.0138046	2.23777	Q9H845
0.000114515	-3.06387	Q9Y314
0.000288733	-2.25273	P51153
0.00026564	-5.12567	Q15058
0.000455515	-4.44327	Q9Y4K4
0.000203022	-4.1843	P23443
1.73e-05	-4.97853	Q96FQ6
0.0093213	-1.922	P55735
0.0376415	-6.05813	Q8IVH8
0.0010964	-1.18933	Q14376
0.000914822	-5.55987	Q9UGR2
8.52e-06	-5.69087	Q9Y3B9
0.000424525	-3.3743	Q92917
0.000205112	-6.8186	Q9UBL3
0.000155927	-5.01907	Q9ULC4
7.01e-06	-3.52317	P30419
0.018337	-1.30453	Q9BQ69
0.000223256	-3.35657	Q01804
0.00395603	-2.23003	Q8TEQ6
9.05e-06	-6.7925	Q7Z6E9
0.000126097	-3.7536	Q96PY5
0.00011944	-6.97217	O43189
0.00631087	-4.18343	Q05209
9.75e-05	-1.95137	P37268
0.000126097	-5.19507	Q8IX18
0.000223013	-4.25567	P23743
1.7e-05	-6.05183	Q9Y2Q9
3.09e-05	-7.081	Q8N726
1.15e-05	-4.9464	Q92925
0.000358468	-5.44837	Q13619
4.54e-05	-3.28943	Q9BRJ2
0.000492948	-2.8714	P32320
0.00947951	1.81517	P08397
0.00163988	-2.27263	Q14558
2.92e-05	-5.65197	Q8WUB8
0.00309875	3.31657	P20339
0.00130387	-4.12557	Q15291
0.000101451	-2.94023	P15407
7.3741e-05	-2.17233	Q96G21
2.1475e-05	-2.3657	Q9Y5X2
0.000232327	-3.99963	Q9H0U3
2.61e-05	-4.48887	P82932
9.44e-05	-3.7488	Q16540
5.25e-05	-3.2638	Q9H7B4
1.62e-05	-5.31063	P78345
0.000161134	-4.402	Q8WU90
2.5597e-05	-2.4634	Q9Y5L0
6.68e-05	3.6962	Q00796
1.2154e-05	-5.45037	Q9NUD5
0.00209937	-2.00613	O95757
0.00629668	-1.46647	O43852
0.00150505	-2.6331	Q96EE3
0.00132542	-6.42127	P20290
0.00364714	-2.2498	Q13131
0.000407791	-1.44747	P24534
5.79e-05	-6.5722	Q9Y5T5
2.88e-05	-5.40947	P09234
0.000100082	-5.71053	Q2TAY7
0.000199042	-3.94503	Q9BU23
0.000938109	2.03253	Q15286
0.00239725	-1.70263	P01861
0.000735794	-3.06127	Q71UM5
0.000573575	-5.39957	P55769
2.1416e-05	-3.73187	Q6PJG2
0.00232433	-1.89157	Q8TC12
4.71e-05	-6.9171	Q9BU76
6.81e-05	-5.0731	O15067
0.0151933	-2.90657	Q92878
0.00108875	-3.21553	P53597
2.17e-05	-6.90063	Q96QE5
0.0118266	-1.19673	Q9UI12
0.000404326	-2.47963	Q8IWA0
0.000760438	-3.05303	Q9NRX2
0.00620289	-2.30067	Q8WYA6
0.000412081	-6.90973	Q9BZ95
0.00907607	-4.62	Q9NYL2
0.000128157	-2.4166	Q15645
2.4e-05	-1.88857	Q96KP1
0.000128036	-2.7247	Q96N66
4.78e-06	-4.16253	Q96FX7
0.000113866	-2.90107	O94887
0.000146953	-2.7081	Q9Y5B6
0.0412123	-1.655	P49593
0.000315572	-2.73233	P19388
0.000579377	-3.37137	Q9Y312
0.000208118	-5.36607	P50750
0.000314931	-2.62083	O15355
5.4e-06	-4.67537	P82912
0.0151607	-1.04223	Q9NPQ8
0.00386088	-3.54507	Q9UJX3
0.000551063	-2.7634	P53985
0.000195043	-2.66373	Q08AF3
0.000100556	-2.8582	P06858
2.75e-05	-4.5352	O60870
0.00396698	-4.6776	Q6PIY7
4.889e-05	-2.79217	P60981
0.00877607	-1.21057	P46060
0.000182999	-2.06467	Q9UJX2
1.75e-05	-6.42453	Q8N5P1
0.000150924	-6.26127	Q9BW66
0.000153972	-6.43857	P49750
0.000415145	-5.7046	Q15776
0.00157037	-5.19563	O95983
0.000175905	-1.8071	Q13616
1.12e-05	-5.0543	Q13111
6.63e-05	-2.64617	P52815
0.00043916	-5.36733	Q86SX3
0.00826137	1.88887	Q9UJW0
0.0101135	2.1299	Q9NZT1
0.000153972	-4.97433	Q8IVS2
0.00191004	-5.74847	Q9H4B6
8.54e-05	-3.78603	Q93008
0.000577852	-6.3147	P41214
0.00064889	-3.81447	P18615
0.000216689	-6.2473	Q7Z2Y5
5.4e-06	-4.28007	Q9Y3D3
0.000430028	-3.58263	Q96CW5
0.000358395	-1.7114	Q9Y6E2
0.00026564	-2.50427	Q96CU9
0.000568368	-3.09397	Q9BW92
7.56e-06	-5.38657	Q9Y4B5
0.000206222	-1.93293	Q13363
3.4037e-05	-7.29037	Q9P2N5
0.00153529	-5.3158	Q99496
0.000416253	-5.2535	Q6IN84
0.000199878	-4.76503	P48307
8.5602e-05	-4.64083	O75907
7e-06	-4.02503	Q9Y3B4
1.26e-05	-5.1495	Q96EL2
4.15e-05	-1.96327	P05362
9.56e-05	-4.2316	Q8TBF4
0.000208912	-3.84813	Q7L014
6.39e-06	-3.75393	O95478
0.00244987	-5.5747	Q9UK59
0.00361463	-5.70327	P24468
0.000889434	-2.2581	Q9Y6W5
9.14e-06	-4.25317	P60903
0.0012683	-2.73053	Q6Y7W6
0.0429811	-4.37063	O95714
4.94e-05	-4.03263	O94822
0.000123681	-6.24547	P49674
0.000100105	-3.3219	Q6P1N0
0.00594554	-6.8734	O95707
0.000193859	-3.09573	Q9BQA1
8.04e-05	-6.62503	O94964
0.000296709	-1.75253	Q14318
0.000276954	-3.1297	Q9UJX4
1.02e-05	-6.73547	Q92947
0.00206447	-4.94413	P53350
6.37e-05	-6.10857	Q8NI77
0.000801065	-2.4447	P24390
0.00129201	-1.40687	P35613
0.001264	-6.6563	Q86TG7
0.000151763	-3.28893	O15143
0.0164088	-4.5184	Q63HN8
0.00337545	-2.4755	Q9BPX3
5.02e-06	-3.84183	Q5VZE5
0.00633733	-1.27107	P51812
0.00316635	-6.86497	Q15061
1.27e-05	-4.8475	Q9H6H4
0.000168308	-5.8324	Q96J01
0.0146489	-2.22057	Q9Y5K8
0.0283576	-1.33303	P01116
0.0217099	-1.14627	P11413
0.00242746	-5.7865	A2RUS2
0.00108837	-5.13013	P32780
0.00298805	-3.39503	Q8NCF5
0.000310015	-6.58617	Q68DK7
0.000126097	-3.8715	P52756
0.00974161	-3.9643	Q15437
0.0104907	-2.32093	Q92620
0.000200168	-4.2781	Q9BT40
0.000692918	-2.74643	Q9H936
0.00479947	-4.28887	Q96RL7
0.000121391	-3.08493	P43307
0.00414664	-4.51843	P78332
0.000571183	-3.64647	Q9P291
1.44e-05	-6.86073	Q2TB10
0.00416952	-1.5989	Q9UGP8
0.000156019	-4.90387	Q969Q0
0.000199878	-2.65453	Q9NRG9
0.000179845	-3.73757	Q70UQ0
0.000129276	-7.0862	Q99549
0.0123567	1.39573	P60510
0.00201753	-1.43027	P68036
0.00414344	-3.37133	Q6NUQ4
0.00118431	-6.13133	P33981
0.000633974	-3.8486	Q86U42
0.0036735	-1.61607	P54577
0.00309454	-7.74397	Q9BY12
0.01786	-4.68537	Q5UIP0
0.000863143	2.0799	P01111
0.00680239	-4.9798	Q7Z4H7
7.62e-05	-2.08317	Q13671
4.73e-05	-2.60517	P42771
0.00240164	-4.54137	Q9NV70
2.3e-05	-4.23843	Q9Y6R0
0.000840532	-2.98207	Q8TDB6
0.000227882	-2.38133	Q05682
0.000986232	-1.4222	O15013
0.00186048	-5.54757	Q9H501
0.00735233	-2.64237	Q9Y3D7
0.030248	-1.03753	Q9NUQ8
6.69e-05	-4.0332	Q8N983
0.000137918	-2.61867	Q9BYD2
0.000147451	-3.25877	Q9H0E2
0.00126841	-1.6972	P15927
0.00186811	-6.7962	P29372
2.28e-05	-4.70293	P49761
7.35e-05	-1.65653	P21912
0.000165921	-5.07023	Q9BRR8
0.00502797	-2.22333	P53680
0.00048942	-6.2854	P51843
0.000953944	-4.18173	Q5F1R6
0.0151656	-5.58297	P42695
0.0395685	-1.35317	Q9UNH7
0.00100155	-7.20507	Q6P6C2
0.000199233	-1.49763	Q9P0V9
0.00376118	-2.36917	Q8N163
0.0022951	-5.87363	Q9H0J9
0.00187023	-7.49713	Q9UGU5
0.0157949	-3.19847	Q96A65
0.000226291	-3.6261	Q05048
0.000163923	-2.03783	P18031
0.000109391	-2.70353	O15041
0.00239969	-5.4359	Q9UBU8
0.00565132	-4.86157	Q92504
0.000672571	-2.10543	Q8N8A6
0.00713107	-4.79253	O14874
5.3e-05	-4.87313	P00747
0.0033071	-3.76077	Q7KZI7
0.0088455	-4.5015	Q96HP0
3.99e-06	-2.93543	O75964
1.1e-05	-3.8709	Q13405
7.54e-05	-5.86667	Q9GZS1
0.000211517	-5.83547	Q8N0Z3
0.000191655	-5.90977	O95365
3.62e-05	-2.34957	Q9P0J0
0.00245761	-6.6261	Q9H9B1
0.000612401	-4.8537	Q14232
0.000492948	-7.05483	Q9Y4Z0
0.00167413	-5.48793	P50416
0.00158849	-4.47537	O14641
1.63e-05	-3.12497	Q9UI30
2.19e-05	-9.91107	P62861
0.00243087	-2.92473	Q12849
0.000291156	-6.77517	Q8WU68
3.26e-05	-6.11217	Q9Y483
0.00244987	-3.5152	P46734
1.83e-05	-5.2142	P54274
0.0347954	1.8551	Q13642
0.000271189	-6.0378	O15235
0.0278446	1.53493	P29317
0.0128897	-5.19527	Q99986
0.000565295	-3.24563	Q7Z7H8
0.000699471	-4.92017	O43731
0.0008391	-2.20663	Q96IJ6
0.000988141	-1.8475	Q03111
0.000583636	-4.16587	Q9P2D0
0.000439585	-4.78927	Q5JSZ5
8.81e-05	-2.8224	Q9H7H0
0.000752995	-4.4478	Q9NSI2
0.00503331	1.24627	P22681
7.35e-05	-3.70987	Q8IXT5
0.0186955	-3.81963	O15230
0.00201205	-6.50993	O94761
0.00041392	-5.3323	Q9NW81
0.00142099	-6.29643	Q12802
0.00244042	-1.73297	O60566
3.16e-05	-3.21977	O15260
0.000807003	-3.1001	P18074
0.00502641	-4.8688	P78406
0.0145244	-1.8915	Q9H223
2.88e-05	-5.04503	Q8N531
0.00108163	-2.66137	Q9NTK5
0.000505299	-6.9385	Q8N5Y2
0.000209219	-7.03043	Q9Y232
0.000218004	-2.08097	P04080
0.0124724	-1.29337	Q13418
0.00215025	-2.4132	Q13505
0.00106323	-2.8758	Q12769
0.000182999	-3.0003	Q8NEJ9
0.000291871	-6.37217	P05549
0.00228335	-4.6003	Q9Y3B2
0.0239667	-4.1605	Q92785
0.000259576	-5.6047	Q01831
0.00588147	-2.28127	Q13043
0.00171382	-4.99907	Q9BZL6
0.00292005	-1.59593	P37802
0.000530359	2.53253	P50148
0.00254257	-4.7725	O75817
0.0039263	-1.66607	P35221
0.00259502	-1.23663	O60763
0.0011659	-5.7205	Q2M296
0.000618691	-3.5624	Q96GA3
0.0188488	-4.95803	O60830
0.00970543	-1.26547	Q9P253
5.09e-05	-3.09417	O95168
2.79e-05	-3.5279	Q99729
0.00578064	-5.05173	Q92963
0.000133132	-4.6898	Q13136
3.99e-05	-4.43433	Q9H089
0.0181916	-1.82883	P48735
0.000274444	-5.71033	P38432
0.000347225	-3.829	Q99653
0.000143896	-4.7247	Q9Y2G8
0.0449249	2.00213	P00533
0.00167413	-1.32293	Q9UNE7
0.0143649	-4.19557	P52333
0.000108107	-6.27797	Q9NVE5
7.01e-05	-3.0497	Q8TED1
0.00572312	2.5624	P52788
5.38e-05	-4.9355	Q15599
0.000140888	-5.1378	Q96RR1
0.00396757	-2.86277	Q9BT17
0.00745204	-1.52477	Q96IU4
0.000211517	-3.24933	Q9NXE4
0.000186653	-5.95733	Q9Y580
7.06e-05	2.57573	P62633
3.9e-05	-3.2409	O00442
0.00134453	-4.67383	Q9HAZ1
0.000571183	-3.95143	Q96FZ2
5.38e-05	-6.25803	Q9H5U6
0.000298767	-6.5536	Q8WUU5
0.00251333	-4.1305	Q9UH62
0.000181825	-2.35127	Q9Y223
0.000952728	-5.12493	Q9UIU6
0.00137654	-6.1818	Q9P270
0.000648012	-5.34917	Q9H7N4
0.000387215	-1.17163	Q04323
0.00336123	-5.4695	Q14978
0.00378508	-1.51833	O60427
0.000310015	-3.21803	P50579
0.00115973	-4.4013	Q9NXS2
0.00477854	-4.4999	Q6PD62
0.000192267	-2.59793	O75340
0.00307595	-3.18473	Q96KQ7
0.00270518	-6.25693	Q16533
0.011442	1.78573	Q9NPH2
2.07e-05	2.4645	O00487
0.0122616	-1.6895	P05455
0.00608266	-4.14847	Q15014
4e-05	-6.01707	Q8IWZ8
0.0021219	-1.2136	Q15417
1.38e-05	-5.50253	Q9UMY1
0.000377565	-2.67323	Q9Y6M0
0.0356186	-2.77967	Q9BQ52
0.0145036	-1.2137	P22735
0.00118961	3.37447	Q14166
1.29e-05	-6.55953	Q15154
0.00141407	-1.8056	P62330
1.61e-05	-3.9577	Q7RTV0
0.00629752	-3.73657	Q8N201
0.00318826	-4.90657	Q9Y5K5
0.000782205	-2.09963	Q9NUQ2
0.00287796	-5.17137	Q9UQB8
0.00312711	-3.2461	Q9Y2D5
0.000207834	-3.40137	Q68E01
0.00598753	-5.8218	Q53T94
0.00246631	-5.53203	Q9UKL0
0.000781324	-3.29683	Q13637
0.00141745	-1.66593	Q9BUB7
3.86e-05	-2.51863	Q15185
0.000445803	-3.49463	P07711
0.000105285	-3.55433	P29558
0.00554192	-3.2189	O94804
0.00155947	-4.8894	Q9BZJ0
0.00685248	-1.75707	O75155
0.0130232	-1.29473	Q9NX63
0.000359699	-3.55757	Q9BXS6
0.000726701	-4.74567	Q9NYV4
0.000326186	-2.3364	P49406
0.00192643	-2.28073	Q9HCG8
0.00232382	-7.59483	Q14011
0.00434755	-3.32133	Q14683
0.000319361	-5.28443	Q9BYD6
2.978e-05	-2.88363	P56134
8.47e-05	-2.02593	P09429
0.00620339	-3.2058	Q8WUA2
0.0011659	-5.32067	Q96L58
0.00384936	-1.49697	O94925
0.00100884	-3.14423	Q5T3I0
0.000829366	-2.19147	Q9BZF1
0.000167098	-6.74603	Q9UEG4
0.00116319	-1.5643	Q9Y266
0.00016023	-3.58477	O00165
5.75e-05	-5.70127	Q15072
0.000482268	-2.99727	O95235
0.000446551	-6.26183	Q4KMP7
0.000622331	-3.75367	Q15007
4.2e-05	-3.09997	O15091
0.000378328	-4.98317	Q12894
0.00195429	-3.2159	P55196
0.00190522	-5.59787	Q8N4S0
0.000477995	-5.12777	Q8NEY8
0.00124081	-4.377	Q7Z333
0.000652533	-5.5112	Q5T200
0.00104934	-5.1268	Q12830
0.000952115	-2.2249	O43399
0.000173181	-7.78787	O75940
0.00022837	-7.0279	Q9Y388
0.0208864	-5.97827	Q6P087
0.000402519	-6.8727	Q68CP9
0.00367108	-5.23697	Q13416
0.000176528	-4.8428	Q13889
0.000144266	-5.14723	P54727
0.00145004	-3.49843	Q9H8H0
0.0113197	-3.72377	Q9UEY8
0.000132987	-6.87723	Q96P47
3.6e-05	-3.39013	Q6N069
2.88e-06	-6.39643	Q9H5H4
0.000322035	-3.94797	Q15633
0.00214465	-4.02957	Q9BXI6
0.000232288	-3.59337	Q9HC21
0.000387792	-3.05763	Q6PJT7
0.000207091	-2.57413	Q9Y5M8
0.00712814	-1.38833	P63000
0.00347075	-1.4452	Q15382
0.000371451	-2.41003	P55039
0.00448609	-5.8023	Q9NPA8
5.84e-05	-4.9359	O00555
0.00312677	-4.30743	O75564
2.04e-05	-2.30943	P51553
0.000878356	-3.53147	Q969H6
0.000221733	-3.8614	Q15051
8.06e-05	-4.03453	O60508
0.000385779	-1.754	O15145
0.00102935	-6.41703	P55201
0.00499097	-6.2453	Q5T280
0.000107903	-5.63823	Q8IV48
0.00135571	-5.78727	Q7RTP6
0.000495292	-2.14213	P01023
9.3e-05	-6.93143	Q8IXK0
0.000233511	-4.404	Q96CB9
5.08e-05	-7.72377	P82921
0.0291436	-1.9554	Q9Y5V3
0.0154997	-1.5395	Q96BM9
0.00653869	-4.21537	O75382
0.00125207	-4.86313	Q6ZN55
0.000585089	-3.29043	Q96HH9
0.00012891	-5.75877	Q5M775
0.048988	-2.59083	O75521
3.77e-05	-2.64737	Q99615
0.00122947	-4.84413	Q9Y2W2
0.000890131	-1.74317	Q05193
0.000193838	-2.89937	Q96GK7
0.000761452	-4.4152	Q15070
0.000652141	-4.16263	Q96LT9
0.0063947	1.67323	Q9BY44
0.000377565	-4.836	Q86WX3
0.000839185	-1.84863	P20700
0.00135571	-5.97067	Q9BVC5
0.000582413	-3.98677	P47813
0.0012121	-5.54073	P17026
0.0370398	-2.15477	O60645
1.49e-05	-5.2679	P49458
2.47e-05	-2.8217	Q9NPL8
6.81e-05	1.73603	O75223
0.00010334	-1.86657	Q15006
0.00120825	-3.27017	Q14493
0.00503867	-4.14593	Q99697
0.00126672	-7.17343	Q9Y6K5
7.54e-05	-2.21217	O00257
0.000979885	-1.7232	O76003
0.000413697	-2.56333	P61962
5.06e-06	-3.29013	Q9Y2Z2
0.00580576	1.44707	Q53RT3
0.000204078	-5.63353	Q6PK04
0.00137672	-5.36233	O95696
6.75e-05	-2.9723	Q8TBP6
0.00041392	-5.18543	Q9H8G1
0.000878356	-4.323	P98179
0.00121018	-6.1855	Q9BWJ5
0.000143224	-6.07953	Q86Y91
0.0185409	-4.37787	Q969P6
0.00266764	-3.37723	Q9BYC9
7.22e-05	-3.38297	Q15139
0.000961257	-3.4608	Q9UKF6
0.000133919	-3.6383	Q9UBB9
0.00322504	1.6016	P40121
0.000552305	-5.08953	Q9H4H8
0.00202005	-2.14433	Q12979
0.00646852	-4.2255	Q13049
0.000370464	-3.27257	Q96FF9
0.0094737	-1.78257	Q66K14
0.00133962	-6.1387	P43699
0.000551063	-3.0256	Q9P003
0.0499036	-3.7071	Q3SY69
0.000568368	-4.58467	Q3MHD2
0.00251726	-4.40817	Q9NWU2
7e-05	-2.6222	Q8TB37
6.42e-05	-4.05953	Q8NEW0
0.0201016	-5.36727	Q9Y4F5
3.02e-05	-4.1248	Q643R3
0.00136661	-1.70423	P0C0L4
0.000680681	-4.60123	Q8TAF3
0.000481222	-2.48193	Q15370
4.8655e-05	-3.31193	O75947
0.0137086	-4.60113	Q6DN90
0.000137543	-4.31327	Q8WV22
2.77e-05	-2.4295	P02042
0.000767699	-4.61127	Q8TDX7
0.0493921	1.70787	P84095
0.000518051	-4.83543	Q9ULG1
0.00030289	-3.1552	Q8TD26
0.0117459	-1.20627	Q96RP9
0.00153125	-3.299	Q9BX10
0.00235724	-4.17277	Q9UL54
0.000183174	-2.9809	Q969N2
0.000160689	-4.9273	Q9H061
0.000299607	-5.77477	Q9NW75
0.00700256	-5.2962	Q9NXG2
0.000558455	-2.93117	P78395
0.00147657	-6.25753	Q86YT6
0.0309879	-1.21473	P01008
0.00046816	-4.25463	Q14689
0.000135199	-7.45667	Q05519
0.0136135	-1.60493	Q96PU8
0.000147451	-2.6938	Q9UN37
0.00395314	-6.01053	Q8WXA9
0.000289323	-5.53167	Q8TAD8
0.000674635	-5.165	Q86SQ0
0.00160874	-3.72743	Q14157
0.00519038	-1.01217	P01040
8.908e-05	-2.72163	Q96MX3
0.00167532	-4.8555	Q6ICB4
8.39e-05	-6.6194	Q6YHK3
3.48e-05	-3.47977	O95292
2.19e-05	-5.4445	Q8IYA6
0.00212497	-1.76283	O60313
0.00160332	-4.07533	P21741
0.00464644	-4.0726	Q9NRZ9
0.00407748	-3.64443	Q92621
0.00565573	-2.9066	Q9UBU9
0.00882473	-1.20577	P78386
0.000407791	-1.21823	O43169
0.000360274	-4.30143	Q12824
0.000291683	-4.89967	Q9UHI8
0.00103997	-4.7585	Q9UBB5
5.51e-05	-6.2555	Q96GN5
0.000790556	-2.2324	P63172
0.0426237	-3.86277	Q96S55
0.000130717	-2.91857	Q9UKS6
0.010338	-4.9751	O00255
5.55e-06	-5.91367	P79522
0.000176145	-2.46273	O00471
2.35e-05	-5.10747	Q15388
0.00314292	-5.1153	Q5TB30
0.0235358	1.355	Q13126
0.000286763	-5.85193	O95407
0.00177453	-1.24827	P19404
0.000637101	-4.536	Q9UH99
0.000156062	-4.8472	O43670
0.000234132	-5.3759	P52298
0.000648012	-5.1788	Q6NW34
0.00458613	-4.5406	Q9NVP2
0.0187795	-1.3054	P07099
0.000902312	-4.7342	O15234
6.81e-05	-3.22727	Q8N122
0.00581279	-4.7545	P17676
0.00882473	-1.62927	P13861
0.00188943	-2.6761	P05496
0.00653869	-1.62037	O75342
0.00174862	-4.1415	Q5JVF3
5.49e-05	-4.38037	O15173
0.000545233	-4.56863	P29597
0.00421124	-5.36593	Q9UFC0
0.00260242	-4.73387	Q9NSV4
0.000381294	-1.67083	O75821
0.00838608	-2.3594	P28072
0.00466193	-3.69087	Q9NXX6
0.000874001	-5.5436	Q8NB78
0.00880145	-2.63123	Q9H6R0
4.4e-05	-3.1833	Q13427
0.00046193	-1.6525	Q96KG9
0.00279614	-2.00837	Q9UJ70
0.00562703	-3.77013	Q02338
0.0036304	-1.42323	Q9P0J7
0.000212925	-4.04287	O43808
0.00699629	-4.98427	P20591
0.00373503	-2.2315	Q8IZP0
0.0108592	-3.02023	Q15678
0.00337545	-5.1348	P29375
0.00120142	-5.50923	Q14119
0.000151763	-4.80237	Q14146
0.0139819	1.78757	P25786
0.00371241	-2.34023	Q9Y3A5
0.000322139	-3.8254	Q6ZXV5
0.000126097	-5.42317	Q9BZI7
0.00216532	-6.88797	Q86TJ2
1.48e-05	-7.08573	P47914
0.000415447	-4.77643	O60318
0.00306289	-5.31833	Q9HBE1
0.00244138	-2.2912	Q9H2D1
0.00217127	-4.6162	Q96ST2
0.000585736	-3.1321	Q9NVX2
0.00121752	-1.837	Q14156
0.000789449	-5.26833	Q92979
0.00024063	-4.23453	Q76M96
0.00299663	-2.1041	Q9Y4L1
0.0132452	-3.47773	Q9P2D1
6.06e-05	-2.91963	Q93063
0.00260732	-3.2098	P55036
0.000286312	-5.1233	O75909
0.004191	-3.70047	Q9Y5A7
0.000287742	-5.69677	Q9H300
0.000276492	-3.3212	O43583
0.000269368	-1.99193	P18669
0.00378859	-2.44473	Q9BTE7
0.00296155	-3.87547	Q96R06
0.00372698	-4.38493	Q330K2
3.09e-05	-4.5478	O00308
0.000316923	-2.87987	Q9BZZ5
0.000147033	-6.33837	Q8NDX5
0.00948143	-5.38463	P36969
[truncated: 635 more rows]
