# Supplementary material for: Bisecting GlcNAc modification reverses the chemoresistance via attenuating the function of P-gp
Source: Theranostics. 2024 Aug 19;14(13):5184–99. doi: 10.7150/thno.93879 (PMC11388069; doi:10.7150/thno.93879)
Supplement: Supplementary file 6 — Supplementary table 5. [file thnov14p5184s6.xlsx]

## Sheet: Table S4 proteins identified in
Table S5. Proteins identified in MCF7, MCF7DOX and MCF7DOX/MGAT3 cells
Protein.Accession	Gene	cluster	MCF7.1	MCF7.2	MCF7.3	MCF7ADR.1	MCF7ADR.2	MCF7ADR.3	MGAT3.1	MGAT3.2	MGAT3.3	Log10p1.MCF7ADR.vs.MCF7.	q1.MCF7ADR.vs.MCF7.	Log2fd1.MCF7ADR.vs.MCF7.	Log10p2.MCF7ADRMGAT3.vs.MCF7ADR.	q2.MCF7ADRMGAT3.vs.MCF7ADR.	Log2fd2.MCF7ADRMGAT3.vs.MCF7ADR.
A0A087WVM4	MTHFD1L	3	26.0794	26.958	26.8816	28.8378	28.1984	28.4522	26.7186	26.622	26.6424	2.2763	0.00722849	1.85648	3.20804	0.0207273	-1.83517
A0A087WXC5	NDUFA10	3	26.934	28.1055	27.8469	30.6406	29.5457	30.7137	25.9522	24.9115	25.5173	2.17124	0.00854273	2.67113	3.25192	0.0230886	-4.83962
A0A087WXK8	FAM83D	3	23.9237	25.0418	24.5473	27.0946	25.9295	26.7667	24.5379	25.0019	25.493	1.93628	0.0104315	2.09268	1.63477	0.0888961	-1.58602
A0A087WZ13	RAVER1	2	27.2065	28.1461	28.3304	29.7418	29.2948	29.1998	28.7354	28.9284	28.6413	1.76745	0.0121599	1.51776	1.57947	0.0971429	-0.643768
A0A087WZN1	IDH3B	2	25.9963	26.7595	27.3415	28.9373	28.7753	28.5736	27.289	27.5751	27.2356	2.16001	0.00866494	2.06299	3.14136	0.0226	-1.39547
A0A087X2D5	MRPL45	3	24.6914	26.4525	25.1528	28.4678	28.0336	27.8544	25.4485	25.6948	25.4056	2.06818	0.00955607	2.68638	3.6692	0.0216667	-2.60227
A0A0A0MRJ0	CDC42BPA	2	24.6167	24.2459	25.2002	27.1736	26.9698	27.0922	26.5012	26.4878	26.1112	2.96263	0.00318408	2.39094	2.14162	0.0532921	-0.711834
A0A0A0MSK5	TOR1AIP1	3	25.2126	26.3953	26.3905	28.5177	27.8425	28.0172	26.4265	26.4826	26.7524	2.06508	0.00959753	2.12636	2.6492	0.037	-1.57196
A0A0A0MT83	IVD	3	27.3703	27.7293	27.6089	28.5041	28.2963	28.3933	26.6367	26.5516	26.8579	2.61802	0.00448701	0.828407	4.01752	0.0128889	-1.71585
A0A0A0MTI1	DHCR24	3	26.6859	26.4674	26.9719	27.6657	27.579	27.021	25.6821	25.404	25.5788	1.33892	0.0208716	0.713525	2.9934	0.0271803	-1.86698
A0A0A0MTL6	FAM65A	2	23.852	24.0128	24.6753	30.387	29.9279	29.9638	29.4714	29.3168	29.6922	4.45503	0	5.91285	1.51167	0.10511	-0.599418
A0A0B4J2F8	POLR2J3	3	24.1262	24.2881	26.652	27.5869	27.3736	27.3128	25.1054	25.0529	26.4633	1.3675	0.0197259	2.40233	1.79827	0.0744031	-1.88393
A0A0C4DGA2	ECI2	2	21.8253	22.8289	23.9281	29.0285	28.3626	28.5784	27.118	26.8324	25.8763	3.08895	0.00256535	5.79575	2.07365	0.0532887	-2.04759
A0A0C4DGQ5	CAPNS1	2	29.5617	30.5011	30.632	32.2814	31.6678	31.5851	31.1234	30.8802	30.7714	1.79588	0.0117014	1.61313	1.71313	0.0828459	-0.919734
A0A0J9YXF2	PON2	2	23.7298	25.2963	24.2227	26.5327	27.0564	26.0397	25.6587	25.2062	25.0958	1.74956	0.0123107	2.12667	1.6401	0.0892635	-1.22271
A0A0U1RQQ9	SCYL2	2	29.0929	29.5794	29.9024	31.8266	31.4148	31.5102	30.7548	31.1747	30.3162	2.82286	0.00360504	2.059	1.40375	0.117202	-0.835321
A0A0U1RR32	HIST1H2AJ	3	34.2352	34.3646	34.5634	35.3607	34.8721	35.1436	34.5364	34.2341	34.2115	1.90678	0.0105344	0.737747	1.97778	0.0594512	-0.7981
A0A1B0GUA3	KIAA1279	2	27.0156	28.1182	28.0635	29.4943	28.9543	28.9067	28.5501	28.5962	28.2184	1.57229	0.0145861	1.38601	1.38886	0.120468	-0.663584
A0A1B0GWF2	STXBP1	3	25.8184	26.6716	26.8272	28.0505	27.68	27.6297	26.8622	26.4978	26.7976	1.7772	0.0120293	1.34766	2.4482	0.0393563	-1.06754
A0A1W2PNM1	HADH	3	27.5571	28.809	28.7889	30.5413	29.8158	29.8811	28.9897	28.4221	28.4845	1.6318	0.0132552	1.69443	2.10566	0.0536043	-1.44732
A0A1W2PQS6	RPS10	2	30.2441	31.2174	31.5681	33.0036	32.347	32.403	31.8152	31.7277	31.6144	1.60862	0.0137656	1.57464	1.78108	0.0749771	-0.865402
A0A1W2PQT3	ME2	2	24.2302	24.5361	24.4075	27.2402	26.6611	26.8666	25.4182	25.6081	24.6949	3.72484	0.00228099	2.53133	2.17518	0.0525057	-1.68221
A0A2R8Y2F6	PIK3CA	3	28.9733	24.3244	25.3983	31.2068	30.1486	30.297	24.5527	24.7143	24.3065	1.39493	0.0182982	4.31878	4.16859	0.009	-6.0263
A0A2R8Y4W2	EPS8	3	26.2715	26.6951	26.8935	27.6551	27.553	27.2232	26.5908	26.8466	26.6812	1.72215	0.0125203	0.857094	2.16469	0.0534815	-0.770926
A0A2R8Y804	CTNNB1	3	27.8595	28.7353	28.6082	30.1634	29.8556	29.694	28.6067	28.7522	28.8033	2.09868	0.00929677	1.50332	2.85824	0.0307483	-1.18356
A0A2R8YDQ9	SUCLA2	3	27.0904	27.3436	27.4501	29.4745	29.0995	29.0627	27.6647	27.6165	27.9127	3.45966	0.00156818	1.9175	3.11626	0.0228738	-1.48088
A0A2R8YDS4	NOS2	3	23.7737	25.6874	25.7162	29.4422	29.2381	29.4832	25.044	24.577	24.9402	2.58523	0.00543779	4.32877	5.02864	0	-4.53416
A0A2U3TZL8	KIF23	3	24.2053	24.9531	24.2371	27.3169	26.8957	26.9383	24.2835	25.0889	25.5286	3.12569	0.00242581	2.58517	2.23445	0.0508554	-2.08332
A0A3B3IRT8	SSR1	2	24.2354	25.1308	24.3073	28.6157	27.7759	28.4037	27.4333	27.0023	26.9593	3.19906	0.00243542	3.70725	1.73903	0.079611	-1.13345
A0A3B3IUB5	HM13	2	25.7769	26.1326	26.6672	28.9867	28.2118	28.4113	27.3887	27.657	27.7216	2.59818	0.00498742	2.34438	1.69458	0.0843993	-0.947529
A0A494C146	PPOX	3	24.2968	24.6098	24.8726	26.5643	26.3084	26.284	25.1109	25.4865	24.4178	3.16095	0.00228374	1.79251	1.8774	0.0664667	-1.38051
A0A499FIX8	ESYT2	3	25.5013	26.2314	26.1575	27.7771	27.2541	27.3271	26.3073	26.3365	26.2269	2.19994	0.00802539	1.48936	2.65239	0.0373737	-1.16253
A0A5F9ZHU7	PRIM2	2	25.6216	25.0315	25.5598	28.7358	27.9312	28.3815	26.8067	27.4643	26.3503	3.2261	0.00220155	2.9452	1.6827	0.0844544	-1.47573
A0A6I8PL42	LARS	2	26.8382	27.7083	27.8129	29.1171	28.6989	28.8771	28.2619	28.1239	28.1051	1.91612	0.0105552	1.44454	2.30415	0.0464525	-0.734062
A0A6Q8PFH3	POMK	3	23.6051	24.4863	24.9518	27.6973	27.2159	26.996	26.3127	24.5577	24.3085	2.57058	0.00573134	2.95531	1.55611	0.097314	-2.24346
A0A6Q8PG51	NEDD4L	2	23.7797	24.2434	25.1495	27.2254	26.7956	26.7108	26.117	26.0561	25.4248	2.36369	0.00712088	2.51976	1.73068	0.0795426	-1.04467
A0A7I2PK44	AIFM1	3	28.7684	29.7767	29.8774	31.0886	30.4077	30.5145	29.2968	29.3651	28.8498	1.35553	0.019946	1.19609	2.3117	0.0457867	-1.49971
A0A7I2V2U6	MTHFD2	3	28.0815	28.4255	28.4867	29.7816	29.386	29.3819	28.4594	28.2004	28.1451	2.53361	0.00578652	1.18526	2.79406	0.032525	-1.24824
A0A7I2V351	KPNA2	2	28.3435	29.4291	29.3255	31.4188	30.8952	30.9239	30.312	30.4016	30.4377	2.21867	0.00739259	2.04657	1.79121	0.0738733	-0.695513
A0A7I2V5K0	SRP54	3	27.3046	27.859	28.1536	29.9136	29.5271	29.5619	28.597	28.2754	28.1637	2.61725	0.00447249	1.89513	2.74516	0.0330286	-1.32216
A0A7I2YQA8	DNMT1	2	25.73	26.5668	27.1615	29.1309	28.5743	28.515	28.1315	28.0983	27.9157	2.09705	0.00925944	2.25395	1.53831	0.101797	-0.691533
A0A7P0MKV3	MRPS22	3	26.5071	27.5026	27.5449	28.9768	28.5228	28.39	27.1195	26.5438	26.6803	1.70935	0.0125301	1.445	2.75892	0.0336242	-1.84865
A0A7P0T9J6	SMPD4	3	24.7871	25.2981	25.7376	26.2659	26.0935	26.5628	25.2869	25.6353	25.671	1.55047	0.0146547	1.03317	1.87136	0.0669046	-0.776371
A0A7P0T9W1	DBT	3	23.8506	24.6318	23.2855	27.6251	26.9109	27.9737	25.4067	24.9871	24.4066	2.69567	0.00367143	3.5806	2.41756	0.0403774	-2.56977
A0A7P0TA76	ACSL3	2	23.3878	24.4686	26.3668	27.931	27.3359	27.4453	26.2155	25.8423	26.2459	1.47475	0.0167377	2.82967	2.55223	0.0403733	-1.46952
A0A7P0TAG1	DLAT	3	27.0823	28.1358	28.4362	31.061	30.4479	30.3928	28.6089	28.4084	28.0096	2.39427	0.00692816	2.74909	2.93208	0.0284651	-2.29159
A0A7P0TB91	IFITM3	2	24.3836	24.5302	28.2754	30.2941	29.6326	29.6994	28.817	29.0096	28.7936	1.48763	0.0163356	4.14562	1.97612	0.0593132	-1.00193
A0A804HJ17	TPP1	2	26.2435	27.0704	27.4655	29.4935	29.0478	29.2304	28.4746	27.9259	28.1962	2.43521	0.00638756	2.33078	2.17847	0.0522997	-1.05837
A0A8C8KBL6	ITGA6	2	23.8688	24.9542	25.0915	27.5617	27.1865	27.082	26.456	26.3758	26.1906	2.51043	0.00602139	2.63855	2.31734	0.0446195	-0.935908
A0A8I5KQT8	DNAJC19	3	24.1604	24.3221	25.7663	28.011	27.1227	27.5696	24.62	24.4288	25.6013	2.10482	0.00937236	2.81817	2.42093	0.0405303	-2.68444
A0A8I5KR90	KATNAL2	2	29.4475	29.845	30.2064	31.7635	31.7654	32.0566	30.4734	30.6044	30.7549	2.97079	0.00300759	2.02883	3.22681	0.0217143	-1.25091
A0A8I5KRL9	EMC1	2	25.493	26.3156	25.7809	28.808	28.1604	28.4453	27.6709	27.6542	27.2009	2.98697	0.00310183	2.60801	1.78102	0.0748343	-0.962546
A0A8I5KT86	ATP5L	3	23.5963	23.8966	24.5504	28.8566	28.4344	28.4935	25.9651	24.4332	25.0004	3.90753	0.00105747	4.58044	2.75554	0.0334675	-3.46197
A0A8I5QJR7	AFG3L2	2	25.221	25.6095	26.2621	28.0593	27.5227	27.5435	26.3143	26.1627	26.5221	2.33846	0.00742246	2.01095	2.59753	0.038566	-1.37549
A0A8Q3SIP9	MRPS5	3	25.9814	25.6824	26.0934	28.7964	27.8259	28.2181	26.015	25.1879	25.9421	2.8109	0.0035528	2.36106	2.57285	0.0388182	-2.56514
A0A8Q3SIW0	PKIB	1	27.5294	27.5948	27.097	25.6217	25.9956	26.1707	24.9321	25.2523	25.565	2.55611	0.00582344	-1.4777	1.3042	0.137548	-0.679547
A0A8Q3WKZ8	MRPS27	3	26.2559	26.8686	27.023	29.0047	28.4452	28.3818	26.5078	25.7248	25.5003	2.45778	0.00639702	1.89474	2.75393	0.0332706	-2.69956
A0A8V8TKG0	ITGAV	2	25.0568	26.0903	26.7694	27.3138	27.5173	27.4659	26.6214	26.8937	26.7613	1.36012	0.0198744	1.46018	2.60395	0.037981	-0.673541
A0A8V8TMV1	PSMG2	2	25.5717	24.9055	25.3996	27.259	26.5772	27.0697	26.4009	26.1062	26.0431	2.37991	0.00682697	1.67636	1.56268	0.0970824	-0.785211
A1L0T0	ILVBL	3	26.3785	27.6211	27.7493	28.9708	28.7069	28.6975	27.6364	27.8831	27.3999	1.58645	0.0143247	1.5421	2.647	0.0368159	-1.15193
A2IDC6	MRPL28	3	25.6844	26.1961	26.3626	27.8008	27.2795	27.5803	25.6488	24.7461	24.4049	2.35707	0.00746783	1.4725	2.54892	0.040386	-2.62025
A4D1E9	GTPBP10	3	23.8177	25.0417	24.6886	28.0876	27.985	27.0074	25.4396	24.699	24.8056	2.50021	0.0061298	3.17735	2.54913	0.0405639	-2.71194
A6ZKI3	FAM127A	3	24.2996	23.8394	24.4106	27.1481	26.0119	26.4721	23.7255	25.3655	24.9218	2.49449	0.00634031	2.36084	1.47111	0.109394	-1.87311
A8MX75	ERCC2	2	25.1642	26.0849	26.0159	27.6042	27.2007	26.9932	25.7023	26.3143	26.7248	1.92029	0.0105292	1.51108	1.37103	0.123885	-1.01892
A8MXV4	NUDT19	2	24.8333	25.3638	25.5668	27.4352	27.0928	27.8884	25.9753	25.8295	26.6561	2.65468	0.00397274	2.21748	1.73325	0.0794618	-1.31847
B1ANH0	GUK1	3	26.8802	27.2343	27.3626	28.8741	28.4665	28.1628	27.8221	27.5584	27.2691	2.22606	0.00739644	1.34214	1.6617	0.0889293	-0.951278
B4DLN1		3	28.2702	28.8486	28.4553	30.6097	29.8824	30.0918	28.8481	28.5031	28.2214	2.42809	0.00656398	1.66994	2.39015	0.0418824	-1.67046
B8ZZC5	GLS	2	24.5847	24.3598	25.7597	30.3987	29.3667	29.478	27.9432	28.6701	28.0895	3.05845	0.00284706	4.84641	1.72988	0.0797107	-1.51353
C9J126	CDH2	2	24.3204	26.0431	27.7965	29.1544	28.8678	29.0184	28.1743	28.1785	28.2613	1.37274	0.019446	2.96021	3.11868	0.023098	-0.808839
C9J406	IMMT	3	28.2733	29.1569	29.24	31.5928	30.8822	31.0773	29.2048	29.1457	29.1269	2.44188	0.00643373	2.29399	3.16339	0.0227234	-2.02495
C9JAW5	HIGD1A	2	23.7901	25.3306	23.9392	27.9489	26.9713	27.3606	25.3096	25.7303	25.1276	2.25104	0.00716938	3.07362	2.43004	0.0406844	-2.03775
C9JFE4	GPS1	2	27.6915	28.5111	28.6393	30.1214	29.5317	29.8224	29.0179	29.0359	28.8005	1.97007	0.0101843	1.54453	2.0281	0.0548166	-0.873748
C9JJ19	MRPS34	3	24.2789	25.0936	24.6484	27.2956	26.9586	27.3537	25.296	25.1204	25.0263	3.16681	0.00233216	2.52901	3.82623	0.0260952	-2.05505
C9JRP1	SLC4A7	2	24.7612	24.2423	24.1001	27.3384	27.4286	26.7085	25.923	25.9342	25.5813	3.1135	0.00236478	2.79061	2.21248	0.0515134	-1.34568
C9JUM1	ACTB	1	27.0964	28.3454	28.036	25.8374	25.2179	24.4522	28.3477	28.58	28.4921	2.07519	0.0094375	-2.65675	2.90527	0.0293235	3.30408
D6R938	CAMK2D	2	26.2864	26.3354	26.8928	29.7389	29.2337	29.0942	28.8441	28.8428	28.5664	3.30459	0.00257014	2.85075	1.3079	0.137112	-0.604532
D6RCD7	HSPA9	3	30.9133	31.8	31.889	33.0256	32.537	32.8079	31.2755	31.2709	31.2579	1.67079	0.01294	1.25608	3.37409	0.0262951	-1.52209
D6RD17	JCHAIN	2	24.2151	25.0185	25.2992	28.1276	27.2172	28.8397	29.7784	29.4513	29.5488	2.31142	0.00740541	3.2172	1.48035	0.107953	1.53139
D6RFH4	CYB5B	3	28.3148	29.2789	29.1218	31.0156	30.076	30.2597	29.3763	29.3241	29.3816	1.69162	0.0126407	1.54525	1.71226	0.0826977	-1.08977
E5RJZ1	COX7A2L	3	22.9548	25.108	24.4278	27.834	27.0784	27.6478	24.7438	25.0088	25.4715	2.11733	0.00917822	3.35653	2.84832	0.0305405	-2.44536
E7EPB3	RPL14	2	29.3538	29.961	30.328	31.6221	31.0328	30.8221	30.3926	30.2818	30.2649	1.58024	0.014345	1.27808	1.5977	0.0940713	-0.84584
E7EPN9	PRRC2C	2	26.4811	27.2425	27.359	28.3149	27.8669	27.8836	27.3765	27.3173	27.4411	1.47774	0.0166255	0.994268	1.88551	0.0659072	-0.643494
E7EPT4	NDUFV2	3	26.4292	27.8171	27.5448	28.828	28.5064	28.7017	26.9677	26.9939	26.4945	1.50533	0.0157679	1.41501	3.23838	0.0222439	-1.86002
E7EVA0	MAP4	2	28.5617	29.2752	29.3901	31.3827	30.7651	30.9975	30.4389	30.3143	30.1734	2.47652	0.006509	1.97282	1.71074	0.0827786	-0.73958
E7EVC7	ATG16L1	2	26.2735	26.4883	26.8427	28.2223	27.6119	27.642	26.6274	27.1522	27.243	2.12131	0.0091476	1.29057	1.38207	0.122437	-0.817864
E7EW77	ABI2	2	26.5612	26.7873	26.1507	27.8665	27.8984	27.6789	27.3903	27.2714	26.9502	2.5694	0.0057228	1.31488	1.83503	0.071136	-0.610637
E9PF16	ACSF2	3	24.4306	26.5541	27.0016	28.9135	28.2544	27.9309	25.9693	26.3928	26.4132	1.3154	0.0212994	2.37085	2.54402	0.0400348	-2.10786
E9PH64	NDUFB9	3	25.5951	24.1541	26.5366	29.8032	29.2062	29.5961	26.4565	26.2505	25.5646	2.34262	0.00733976	4.1066	3.36697	0.0254603	-3.44464
F5GXX5	DAD1	3	24.6416	25.7495	26.0949	27.8879	27.2255	27.5101	25.6308	26.5078	24.6455	1.88962	0.0105863	2.04587	1.56759	0.0972757	-1.9465
F5H5P2	BCKDHA	3	25.2742	26.4393	26.2965	27.5335	27.3708	27.139	25.3756	26.7866	25.7993	1.603	0.0140188	1.3444	1.45759	0.111319	-1.36058
F6VZ39	RBM38	2	26.564	26.2987	26.0959	27.8214	27.6962	27.3267	26.711	27.0741	27.1155	2.52483	0.00607182	1.29527	1.52368	0.10299	-0.647935
F8WCF6	ARPC4-TTLL3	3	29.5896	30.3176	30.2372	31.9771	31.4643	31.4428	30.7803	30.4839	30.2119	2.26321	0.00710895	1.5799	2.04402	0.0538462	-1.13601
G3V0I5	NDUFV1	3	26.4473	27.3584	27.3231	28.9076	28.4645	28.5039	26.4911	26.1008	25.3665	2.06189	0.00956802	1.58233	2.74016	0.0335866	-2.63917
H0Y5L2	ECHDC1	3	23.7685	23.2473	25.2686	28.859	28.3572	28.4565	24.6816	25.7877	25.1611	2.69142	0.00366488	4.46275	3.15114	0.0235417	-3.34742
H0Y6Y8	MRPL43	3	27.6198	27.3591	27.8068	28.9402	27.9546	28.7252	25.0844	25.7415	25.4026	1.35394	0.0199892	0.944755	3.04305	0.0262105	-3.13048
H0Y9G6	MRPL3	3	25.947	26.6984	26.7085	28.9791	28.6984	28.753	26.1169	26.4744	26.3245	3.04644	0.00306628	2.35886	4.30851	0.0135	-2.50486
H0YCJ2	PLCB1	3	28.1608	24.3517	24.3716	30.6042	28.9072	29.8892	24.9157	24.7319	25.0887	1.42879	0.0178087	4.17218	3.20371	0.0204944	-4.88811
H0YFD6	HADHA	3	29.4961	30.4538	30.5083	32.0351	31.4593	31.6291	29.7402	29.7621	29.4426	1.86277	0.0108149	1.55509	3.30386	0.024	-2.05957
H0YJH6	STAT6	2	23.4486	23.8778	25.1059	27.2909	26.9965	26.6367	26.4494	26.455	26.2485	2.22337	0.00745472	2.83058	1.37171	0.124028	-0.590385
H3BN98	RPS15A	3	26.8191	28.1255	27.4432	29.895	29.8645	29.8117	27.7058	28.1593	28.4054	2.49749	0.00626913	2.39447	2.99092	0.0269593	-1.76692
H3BNX8	COX5A	3	28.9432	29.5611	29.5667	30.5175	29.9925	30.6073	28.5407	27.9387	27.7235	1.64296	0.0130449	1.01545	2.75366	0.033076	-2.3048
H3BSW0	LRRC57	2	23.5382	24.5876	25.6816	27.7234	26.8282	27.194	26.3311	26.5553	26.0674	1.77157	0.0120693	2.64607	1.4611	0.11127	-0.930628
H7C4K3	ITGB1	2	26.7376	27.8491	27.7057	30.1609	29.3901	29.8016	29.0521	28.5539	28.8269	2.32519	0.00734392	2.35339	1.66962	0.0885076	-0.973193
I3NI32	DHODH	3	22.9791	24.4593	25.3452	26.6585	26.1961	26.2704	25.5093	23.6747	24.6009	1.39802	0.0182671	2.11382	1.50102	0.107091	-1.78005
J3KQ48	PTRH2	3	27.44	28.5961	28.2261	29.7083	29.2737	29.7495	28.529	28.5808	28.1923	1.78905	0.0118687	1.48976	2.37454	0.0429751	-1.14314
J3KQY1	MRPL22	3	25.1533	25.534	24.9617	27.157	26.2124	27.6947	25.2167	24.4263	25.2223	1.74999	0.0123174	1.80506	1.81786	0.0732102	-2.06628
J3QL56	SCO1	3	25.5263	26.9418	27.2138	29.2831	28.6555	29.068	23.9263	24.7827	27.2153	1.93304	0.0104478	2.44155	1.67587	0.0870392	-3.69408
J3QLD9	FLOT2	2	26.0812	26.4749	26.9947	28.4605	27.8229	28.003	27.4527	27.4379	27.3575	2.07829	0.00933752	1.57855	1.61852	0.0912716	-0.679435
J3QLS3	MRPS7	3	25.7168	26.0765	26.6053	28.5754	27.7769	28.197	26.0037	25.7951	26.4677	2.39079	0.00688889	2.05026	2.63078	0.0370927	-2.0943
J3QQR8	ICAM2	3	23.5592	24.769	24.9764	27.3444	27.0349	27.1385	25.1309	25.0785	25.1533	2.4288	0.0065874	2.7377	4.5909	0.0216	-2.05167
J3QS48	MPDU1	3	24.6601	25.2732	25.7217	26.9256	26.6565	26.3251	24.9042	25.3727	25.7298	1.79661	0.0117148	1.41735	1.93222	0.0630749	-1.30018
K7EKE6	LONP1	3	27.3772	27.9378	28.1945	30.3524	29.897	30.0137	28.4908	28.1823	28.0162	2.90271	0.00322824	2.2512	3.1701	0.0229677	-1.85793
K7EQ77	NDUFA11	3	24.0216	24.2677	24.2968	28.4055	28.0653	28.4597	24.4092	24.7614	25.2261	4.96513	0	4.1148	3.71533	0.0166061	-3.51127
M0QWZ7	SARS2	2	25.6314	26.6745	26.4439	29.2395	28.5593	28.6206	27.0599	27.3316	27.1909	2.57881	0.00535552	2.55651	2.65475	0.0375635	-1.6123
M0R117	RPL18A	3	29.6239	29.96	30.3528	31.7871	31.2066	31.3995	30.4572	30.0901	30.271	2.26745	0.00718584	1.48551	2.39241	0.0420369	-1.19166
M0R2B7	POLD1	2	26.8924	27.3255	27.5144	28.8038	28.2836	28.4569	28.1467	27.8136	27.7448	2.21812	0.00738575	1.27065	1.44637	0.113426	-0.613064
O00159	MYO1C	2	27.9291	28.7642	29.0073	31.856	31.2376	31.3682	30.7031	30.6117	30.8176	2.82567	0.00364331	2.92036	1.76824	0.0776319	-0.776451
O00217	NDUFS8	2	23.325	25.958	26.3781	28.9899	28.5379	28.3876	27.1058	26.435	26.3301	1.60978	0.0137481	3.41807	2.57596	0.0389954	-2.01481
O00264	PGRMC1	2	27.6726	24.4028	25.6023	30.8732	29.8832	29.9585	29.3896	28.7113	28.8189	1.90394	0.010653	4.34571	1.53027	0.102801	-1.26503
O00330	PDHX	3	24.5996	25.2739	25.4618	28.4689	27.8618	27.4055	25.5835	25.6964	25.3916	2.64227	0.00409396	2.80033	2.73775	0.0334	-2.35492
O00442	RTCA	2	26.1001	27.1702	27.6429	30.3276	29.677	30.0728	29.2084	29.2094	29.4823	2.45886	0.00640497	3.05479	1.58615	0.09649	-0.725785
O00469	PLOD2	2	31.9157	32.4896	32.8372	34.623	34.1593	34.1927	33.081	33.0437	32.9242	2.46737	0.00636981	1.91081	2.95013	0.0270866	-1.30871
O00483	NDUFA4	3	25.9214	26.3282	24.7625	28.6838	28.4153	28.0154	25.9584	25.4684	25.8913	2.22144	0.00744082	2.7008	3.33275	0.0242857	-2.59878
O14578	CIT	3	25.2543	26.5119	26.7003	27.8393	27.489	27.722	26.6404	26.5381	26.0108	1.51698	0.0153886	1.52792	2.36645	0.0426014	-1.28698
O14656	TOR1A	3	25.6027	25.6886	26.1427	27.5395	27.3361	26.8525	26.4389	25.8061	26.1342	2.25224	0.00719002	1.43137	1.82063	0.0724961	-1.11631
O14657	TOR1B	3	26.5051	26.8913	26.4034	28.1558	27.9518	27.9676	26.8486	26.8651	26.4971	3.03135	0.00298039	1.42511	3.14989	0.023299	-1.28811
O14920	IKBKB	2	24.4813	24.1005	24.8723	30.3747	29.8356	29.9817	29.3975	29.3958	29.2307	4.45854	0	5.5793	1.87915	0.0661461	-0.722654
O14933	UBE2L6	3	25.5805	26.7523	27.0495	28.5924	28.0355	27.7362	25.4191	27.1897	26.6429	1.49602	0.0159675	1.66064	1.37099	0.123742	-1.70412
O14949	UQCRQ	3	25.1042	26.5419	26.2807	28.0948	27.7571	27.5895	24.0182	26.0744	25.8329	1.77073	0.0121251	1.83819	1.70517	0.0833982	-2.50532
O15121	DEGS1	2	23.2755	24.7005	25.5604	27.9825	27.5787	27.3979	26.3255	26.0038	27.0549	1.98658	0.0100932	3.14087	1.54405	0.101457	-1.19161
O15173	PGRMC2	2	25.11	24.4387	23.2936	28.7462	27.6687	27.7494	27.2002	26.6909	26.6395	2.39971	0.00682893	3.77404	1.44346	0.113446	-1.21126
O15382	BCAT2	3	27.3468	27.9763	28.1228	29.5414	28.8607	29.1886	27.9774	27.7739	27.9122	1.95762	0.0103013	1.38163	2.50668	0.0401967	-1.30908
O15504	NUPL2	2	24.2275	25.1839	24.2368	25.3787	25.8702	25.4328	26.3536	26.4366	26.1808	1.3386	0.0208637	1.0112	1.93686	0.0618142	0.7631
O43427	FIBP	2	23.8058	24.7303	25.6718	27.3354	26.8771	26.8403	26.0724	26.1605	25.5603	1.81452	0.0113087	2.28164	1.93941	0.0618133	-1.08654
O43615	TIMM44	3	26.6584	27.66	27.7028	30.1472	29.7009	29.7708	28.0366	27.8429	27.6519	2.63018	0.00419205	2.53258	3.47529	0.0274074	-2.02919
O43663	PRC1	3	26.513	27.2539	27.5079	28.4305	28.3854	27.8257	27.434	26.9351	27.227	1.4621	0.0170856	1.12224	1.85888	0.0679592	-1.01516
O43920	NDUFS5	2	25.6711	26.5314	26.5777	28.6054	28.0655	28.322	27.2233	27.0879	27.1057	2.4657	0.00634586	2.0709	2.74437	0.0334545	-1.19199
O60216	RAD21	2	26.6886	27.2706	27.1672	28.5426	28.1882	28.3903	28.0015	27.7098	27.4799	2.5256	0.00610556	1.33155	1.61355	0.0916957	-0.64327
O60313	OPA1	2	27.7371	28.4152	28.5469	29.5448	29.1459	29.1979	28.8214	28.5336	28.5166	1.71575	0.012505	1.06315	1.86824	0.0671193	-0.672326
O60488	ACSL4	2	24.6015	24.3827	24.9692	28.7857	28.6567	28.9555	28.0323	27.6254	28.1081	4.56851	0	4.14816	2.14673	0.0534423	-0.877345
O60568	PLOD3	2	26.0219	27.0259	26.6017	28.6146	28.2162	28.1526	27.7853	27.5102	27.5787	2.2654	0.00715068	1.77792	1.87101	0.066766	-0.703067
O60942	RNGTT	2	26.1901	27.2111	27.3036	29.292	28.8388	28.657	28.3472	28.2584	28.3394	2.13264	0.00897822	2.0276	1.48982	0.107213	-0.61423
O75306	NDUFS2	3	27.8055	25.5841	27.0987	31.1874	30.7675	30.8302	27.4787	28.295	27.7333	2.44629	0.00637667	4.09893	3.45261	0.0269091	-3.09271
O75323	GBAS	3	24.8048	26.1973	25.0703	28.6617	27.8855	28.0336	25.9574	26.0582	25.2096	2.35802	0.00748415	2.83616	2.62311	0.0369126	-2.45185
O75380	NDUFS6	3	26.6688	25.0523	27.4627	28.136	28.5896	28.8316	25.4573	27.4629	25.9828	1.34619	0.0204774	2.12443	1.60302	0.0925625	-2.21802
O75390	CS	3	30.2266	31.3353	31.4293	32.9746	32.55	32.7343	31.0822	31.037	30.9963	1.90927	0.0105617	1.7559	3.78033	0.0210769	-1.71447
O75431	MTX2	2	26.4696	27.3302	27.8174	29.4356	28.883	28.785	28.1454	28.5743	27.9727	1.83816	0.011169	1.82879	1.38787	0.120184	-0.803745
O75438	NDUFB1	2	26.1515	25.8832	25.237	27.2938	27.2258	27.2054	26.2347	26.7943	25.7998	2.25713	0.00714976	1.48445	1.53993	0.10141	-0.965399
O75477	ERLIN1	3	23.1458	25.2995	24.3891	27.7492	27.5303	27.8201	24.6578	24.5893	26.5547	2.25314	0.00721078	3.42173	1.69753	0.0840703	-2.43262
O75489	NDUFS3	3	26.7548	27.144	27.0967	29.2793	28.8226	29.0308	27.1033	27.2395	26.7698	3.46466	0.00157714	2.0457	3.32384	0.0239437	-2.00668
O75608	LYPLA1	2	27.6221	28.8001	28.9774	30.9416	30.59	31.1385	30.0846	30.1236	30.2441	2.22483	0.00746866	2.42349	1.93694	0.0619512	-0.739248
O75616	ERAL1	3	24.6026	23.9913	25.3854	27.0277	26.544	26.545	24.9183	25.4318	25.1932	2.03414	0.00952695	2.04576	2.65006	0.0371859	-1.52441
O75691	UTP20	2	24.0324	28.2788	25.0178	29.8853	29.8354	29.3398	29.193	29.1484	28.9126	1.40705	0.0180674	3.91045	1.43851	0.11354	-0.602179
O75695	RP2	2	23.3819	25.2721	24.4509	27.5239	27.0037	27.1595	26.564	26.5497	26.3969	2.1353	0.00892359	2.86072	1.94779	0.0615856	-0.725463
O75947	ATP5H	3	30.7804	31.2688	31.8893	33.6358	32.904	32.874	31.0842	29.6266	29.5844	1.96346	0.010294	1.82511	2.2741	0.0478978	-3.03953
O75955	FLOT1	2	25.7906	27.0511	26.6454	28.8595	28.3112	28.3686	27.9464	27.6193	28.0384	2.10002	0.00931932	2.01739	1.39567	0.118719	-0.645091
O76031	CLPX	3	25.7134	26.6192	26.5671	28.6554	28.3446	28.8819	26.8527	25.7112	25.874	2.65978	0.00399315	2.32742	2.50878	0.0405289	-2.48136
O94826	TOMM70A	3	25.9397	26.6906	26.2906	27.7363	27.013	27.1009	26.5839	25.8106	26.3345	1.44258	0.0174617	0.976429	1.49451	0.106676	-1.04035
O94905	ERLIN2	2	26.1027	26.6564	27.1108	29.4531	29.0328	29.2418	28.4225	28.3712	28.2196	2.93833	0.00312958	2.61932	2.57945	0.0393548	-0.904851
O94925	GLS	2	26.1929	26.628	26.7001	30.7708	30.2422	30.2989	28.5068	28.4313	28.0751	4.15813	0	3.93025	3.21821	0.0209655	-2.09956
O94973	AP2A2	2	27.6927	28.3716	28.581	30.5687	30.1589	30.095	29.6776	29.8047	29.5256	2.59276	0.00494852	2.0591	1.63546	0.0890407	-0.604918
O95025	SEMA3D	2	24.0794	24.0771	24.8085	30.4276	29.9352	29.9421	29.2182	29.2469	29.1663	4.40976	0	5.77997	2.24794	0.0498	-0.891187
O95067	CCNB2	3	24.9199	24.9851	25.3297	26.4975	26.3413	26.7936	25.069	25.3252	24.9561	2.87371	0.00337079	1.46591	2.94068	0.0286875	-1.42737
O95168	NDUFB4	3	23.5227	25.9192	26.1669	28.2735	28.3299	28.0152	25.6574	25.0069	25.9507	1.61902	0.0135031	3.00328	3.08059	0.0245872	-2.66787
O95169	NDUFB8	3	24.285	25.2481	25.5335	27.1105	26.8201	27.1172	24.7807	25.3745	24.4335	2.15885	0.00864249	1.99374	2.74586	0.0332184	-2.15302
O95202	LETM1	3	27.2428	28.5705	28.4146	30.0137	29.8048	29.536	28.6026	28.5613	28.0628	1.74593	0.0123676	1.70885	2.46389	0.0393333	-1.37597
O95571	ETHE1	2	25.1467	26.0165	25.868	30.4095	30.2449	30.4765	28.9394	28.7172	28.6203	4.14843	0	4.69992	3.80232	0.0238261	-1.61803
O95810	SDPR	2	23.9654	24.8723	23.5406	30.9251	30.5276	30.5345	30.1422	29.8351	29.9635	4.02615	0	6.5363	1.8971	0.0648803	-0.682131
O95819	MAP4K4	2	27.617	26.3322	25.5568	30.4055	30.1453	29.6184	29.4936	29.2921	29.2714	2.27934	0.0072572	3.55437	1.35883	0.128182	-0.704053
O95994	AGR2	1	29.5502	30.5467	30.3039	25.9856	25.842	25.5841	24.6873	24.3659	24.8279	3.75124	0.0024	-4.32972	2.54643	0.0402096	-1.17686
O96000	NDUFB10	3	27.7948	29.2987	29.1948	30.9189	30.419	30.1082	29.0699	29.3714	28.9878	1.47768	0.0166641	1.7193	2.15131	0.0535932	-1.33904
P00338	LDHA	2	31.683	32.5088	32.4797	33.9452	33.5599	33.8808	33.356	33.1749	33.0836	2.2202	0.00742007	1.57151	1.83285	0.0710359	-0.590474
P00367	GLUD1	3	28.1056	29.0517	29.0913	30.612	30.1042	30.1355	28.5925	28.16	28.2243	1.87831	0.0105723	1.53436	3.11351	0.0226538	-1.95833
P00387	CYB5R3	2	26.0578	27.4663	27.0448	29.787	29.1883	29.3171	28.4098	28.4736	28.2918	2.31688	0.00734029	2.57453	2.26789	0.0483302	-1.03906
P00505	GOT2	2	29.3959	29.9704	30.2024	32.7608	32.3567	32.3489	31.4232	31.2989	31.3082	3.17318	0.00234875	2.63257	2.89442	0.0294676	-1.14535
P02511	CRYAB	2	23.891	24.7638	25.2611	30.8578	30.622	29.9197	29.5392	29.5211	29.2107	3.54463	0.00176923	5.82786	1.5888	0.0958151	-1.04285
P02751	FN1	2	24.1713	24.4335	24.8627	29.606	29.0646	29.2657	28.4576	28.2682	28.4063	4.3296	0	4.82294	2.29304	0.0464026	-0.934742
P04155	TFF1	1	29.129	29.6831	29.7336	25.9596	24.9836	25.9562	24.3012	24.699	24.8605	3.29453	0.00253571	-3.8821	1.30105	0.138219	-1.01294
P04156	PRNP	2	23.5638	24.5731	25.977	28.7077	28.1627	28.064	27.1252	26.8736	26.2233	2.11195	0.00934314	3.60687	2.02727	0.0548613	-1.57078
P04179	SOD2	3	27.0785	27.8021	27.6448	29.6821	29.1161	29.0989	27.8726	27.1855	27.2567	2.44811	0.00640781	1.79059	2.51635	0.0411525	-1.86078
P04183	TK1	2	27.3404	27.4755	27.637	30.4472	29.7816	29.94	29.573	29.3762	29.3276	3.52738	0.00171429	2.57198	1.37396	0.123491	-0.630654
P04843	RPN1	2	27.5835	28.5685	28.7326	31.0495	30.4909	30.6137	29.7581	29.5133	29.6402	2.43879	0.00641827	2.42314	2.38029	0.0424116	-1.0808
P04844	RPN2	2	26.955	27.6096	27.7766	30.2786	29.9553	30.0766	28.7722	28.9483	29.0246	3.23633	0.00228112	2.65642	3.22965	0.0219759	-1.18852
P04899	GNAI2	2	27.7542	28.5368	28.6315	30.8695	30.4048	30.4872	30.2854	29.8201	29.7295	2.72554	0.00359108	2.27964	1.34131	0.131154	-0.642178
P05091	ALDH2	2	23.4053	24.9129	24.9794	28.7492	28.2664	28.0098	25.4463	26.0337	26.1507	2.66105	0.00400687	3.90927	2.88212	0.0304965	-2.4649
P05141	SLC25A5	3	30.1421	30.7116	30.8948	31.8302	31.3304	31.4506	30.1515	29.854	29.9148	1.60647	0.0138293	0.95421	3.05364	0.0248929	-1.56363
P05362	ICAM1	2	24.3217	24.8786	24.6067	29.454	28.8714	29.2036	28.6148	28.2341	28.3314	4.40054	0	4.57399	1.73459	0.0794317	-0.782892
P06493	CDK1	2	28.3014	29.3876	29.5592	30.9367	30.4762	30.3479	30.0422	29.9044	29.8154	1.59529	0.0140616	1.50423	1.6027	0.0925866	-0.666295
P06576	ATP5B	3	31.064	31.7505	31.7825	32.7309	32.1448	32.3348	30.6808	30.4755	30.4669	1.39559	0.0183054	0.871185	3.25017	0.0228	-1.86245
P07203	GPX1	2	23.9496	25.1977	25.7556	29.0461	28.4827	28.8982	28.1008	28.3688	27.7085	2.62651	0.00417133	3.84138	1.37086	0.123599	-0.749655
P07355	ANXA2	2	30.7559	31.661	31.7701	34.8279	34.3531	34.4754	33.7463	33.5997	33.5084	3.06991	0.00288955	3.15649	2.38439	0.0418764	-0.934039
P07437	TUBB	2	32.3508	33.2182	33.3061	34.6775	34.2412	34.3018	34.0222	33.7733	33.5421	1.91074	0.0105226	1.44845	1.49377	0.106699	-0.627611
P07858	CTSB	2	28.6793	29.1349	29.1333	31.9414	31.4336	31.585	31.205	30.728	30.8791	3.62808	0.00198561	2.67087	1.59381	0.0948686	-0.715985
P07919	UQCRH	2	29.6405	29.8748	30.0673	32.7094	32.0319	32.5626	31.4344	31.9343	31.41	3.36847	0.0023	2.57372	1.46077	0.111127	-0.841705
P07954	FH	2	28.2184	29.3278	29.2437	31.8552	31.2937	31.3584	30.7683	30.4944	30.6618	2.52886	0.00601117	2.57252	1.94134	0.061461	-0.860959
P07996	THBS1	2	23.5789	24.6561	24.7764	28.2394	27.8216	28.0053	27.0073	27.0548	27.4443	3.11505	0.00237975	3.68499	2.01271	0.0563541	-0.853315
P08183	ABCB1	2	24.3776	21.0284	21.7147	32.4928	31.9747	32.1233	30.9725	30.7909	30.878	3.16594	0.00232394	9.82334	2.89663	0.0296812	-1.31641
P08236	GUSB	2	24.5164	25.8005	25.7534	27.9942	27.8602	28.3003	26.4902	26.571	26.1783	2.44319	0.00644928	2.69482	3.12161	0.0233267	-1.63842
P08574	CYC1	3	28.1196	28.5507	29.2979	31.5355	30.9575	31.18	29.6356	29.2536	29.2458	2.58874	0.00518702	2.56826	3.01984	0.0255385	-1.84599
P08579	SNRPB2	3	26.9309	27.504	27.6164	28.8358	28.0928	28.2723	27.4492	27.7394	27.6798	1.56556	0.0146301	1.04984	1.49529	0.106964	-0.777458
P08648	ITGA5	2	25.9128	25.8887	25.2401	27.5814	26.9869	27.4105	26.385	26.223	26.599	2.36421	0.00712871	1.64569	1.94923	0.0617246	-0.9239
P08670	VIM	2	31.3838	32.2372	32.2307	35.9414	35.364	35.3786	34.9946	34.9353	34.937	3.34544	0.00218009	3.61077	1.47034	0.109271	-0.60569
P09467	FBP1	1	29.3761	32.1619	33.3359	26.3213	25.4647	26.1267	24.0674	24.4874	24.1344	2.03164	0.0095056	-5.65376	2.41103	0.0400749	-1.74117
P09874	PARP1	3	27.7956	28.6297	28.6812	30.4846	30.0156	30.2623	29.025	28.7543	28.8092	2.39507	0.00695195	1.8853	3.03041	0.0259826	-1.39135
P0DTL6		3	24.9078	25.7799	24.0179	26.7425	26.6818	26.1319	25.1445	25.333	25.6123	1.38555	0.0187129	1.61689	2.08664	0.0534488	-1.15544
P10155	TROVE2	3	27.759	28.5281	28.5851	29.7709	29.4498	29.4716	28.8832	28.6194	28.5539	1.95085	0.0103043	1.27341	2.43282	0.0408397	-0.878629
P10606	COX5B	3	28.9257	29.6889	29.6738	31.1938	30.7505	30.5953	29.2762	28.9863	29.2249	1.99298	0.0099	1.41707	2.96026	0.0273016	-1.68409
P10809	HSPD1	3	31.5782	32.4112	32.4722	34.0166	33.5142	33.554	32.2759	32.0057	31.9894	2.01964	0.00966004	1.54107	3.00219	0.0278655	-1.60458
P11047	LAMC1	2	23.1749	24.2355	24.781	27.7358	27.1343	27.5341	26.5516	26.2185	26.482	2.60251	0.00501106	3.40424	2.17276	0.0523553	-1.05065
P11177	PDHB	2	26.7809	27.6247	27.6087	30.7509	30.2921	30.3014	28.5148	28.4503	28.5705	3.21753	0.0021597	3.11002	3.62278	0.0190244	-1.93627
P11310	ACADM	2	25.3254	25.946	25.6873	29.182	28.726	28.7258	26.768	27.1139	26.3923	3.78261	0.00171963	3.22502	2.92282	0.0278182	-2.11986
P11532	DMD	2	23.9722	24.3308	24.6501	26.4496	26.0731	26.0145	24.9826	25.0467	25.6625	2.83656	0.00349247	1.86139	1.68275	0.0846	-0.948491
P11908	PRPS2	2	27.9584	27.9555	27.4257	29.7927	29.33	29.7632	29.0987	29.2533	28.7499	2.87318	0.00336323	1.84881	1.31935	0.135695	-0.594689
P11926	ODC1	2	23.5123	24.8266	24.5413	25.8214	25.8682	25.2835	27.0475	26.3987	26.5321	1.43829	0.0175246	1.36429	1.67156	0.0881766	1.00174
P12074	COX6A1	2	28.6615	29.7558	29.6261	30.4281	30.7587	30.475	29.6055	30.2596	29.554	1.5431	0.0145985	1.2061	1.39712	0.118296	-0.747594
P12236	SLC25A6	3	27.0899	28.1405	27.7275	29.3876	28.5989	29.0135	27.4262	27.3451	27.168	1.61757	0.0135083	1.34732	2.66438	0.0365895	-1.68689
P13073	COX4I1	3	28.5193	29.245	29.3737	30.543	29.9068	29.9268	28.707	28.3274	28.8548	1.47974	0.0165741	1.07953	2.33643	0.0450137	-1.49578
P14927	UQCRB	3	27.626	28.2762	28.4261	30.6603	29.7971	30.0775	27.9749	28.014	27.9226	2.37149	0.0068686	2.0689	3.00519	0.0281017	-2.20782
P15144	ANPEP	2	25.0113	24.0075	24.0873	29.3439	28.7994	28.7439	26.8802	26.1062	26.3185	3.59468	0.00190345	4.59369	2.96427	0.02752	-2.52744
P15289	ARSA	3	24.0331	25.2889	24.7493	27.0596	26.6991	26.9796	25.0599	23.5994	25.0925	2.37111	0.00685333	2.22234	2.00435	0.0575561	-2.32881
P15311	EZR	2	28.9837	29.3993	29.6664	31.8962	31.2953	31.4006	30.9305	30.9027	30.7274	2.88413	0.00345622	2.18091	1.58689	0.0963252	-0.677181
P16333	NCK1	2	24.5159	25.8705	26.0437	27.887	27.4155	27.4011	26.9902	26.5465	26.9517	1.83202	0.0111508	2.09118	1.58705	0.0962826	-0.738403
P16401	HIST1H1B	3	30.7814	31.4672	31.0478	32.2718	31.8531	32.1791	31.5883	31.1968	31.1393	1.87664	0.0105459	1.00253	1.85639	0.0680162	-0.793252
P16615	ATP2A2	2	27.4552	28.4556	28.5806	30.4144	30.0493	30.0809	29.0795	28.7549	29.0484	2.24001	0.00730616	2.01774	2.84183	0.0310604	-1.22062
P17252	PRKCA	2	24.6733	24.0284	25.0939	28.8112	28.3465	28.3428	28.099	27.7723	27.8502	3.44954	0.00206742	3.90167	1.49155	0.106889	-0.593016
P17813	ENG	2	23.5313	25.2664	25.107	27.4479	26.5582	26.8206	26.1048	26.0271	25.9851	1.70445	0.0126253	2.30734	1.56112	0.097486	-0.903243
P18077	RPL35A	3	28.1226	29.2743	29.389	31.1195	30.4814	30.6663	29.2805	29.141	29.0684	1.82504	0.0111085	1.82713	2.87441	0.0302817	-1.59247
P21796	VDAC1	3	29.4178	30.0554	30.2555	31.3918	30.8049	31.031	30.2744	30.1872	30.2606	1.72797	0.0123617	1.16631	2.07138	0.0531969	-0.835179
P21912	SDHB	3	26.7844	27.9057	27.9459	29.6464	29.0046	28.9416	26.7843	26.7502	26.7872	1.69477	0.0126195	1.65218	3.37185	0.025871	-2.42363
P21953	BCKDHB	3	24.6623	26.0348	26.1717	27.5401	26.9115	27.0855	24.2806	25.4511	25.8971	1.40257	0.0181477	1.55611	1.72188	0.0813285	-1.96938
P21964	COMT	1	30.2084	31.112	31.0072	29.8527	29.0113	28.8705	28.125	27.9517	27.7571	1.66407	0.012917	-1.53105	1.79468	0.073973	-1.30024
P22570	FDXR	3	26.9257	27.4756	27.8563	28.7127	28.4195	28.4025	27.2416	27.1592	26.5531	1.71499	0.0124854	1.09238	2.50942	0.0406971	-1.5269
P22695	UQCRC2	3	28.1865	28.8961	28.8555	31.1078	30.7682	30.929	28.5424	28.7551	28.2512	3.10171	0.00260494	2.28898	3.7902	0.0228333	-2.41878
P23743	DGKA	2	23.7317	24.6186	23.8488	27.7424	27.2485	26.7325	26.3262	26.2185	26.0687	2.85285	0.00353813	3.17476	1.58189	0.0971446	-1.03666
P23919	DTYMK	3	28.1168	28.9342	29.05	30.577	29.768	29.864	29.0604	29.0321	29.0209	1.61157	0.013672	1.36935	1.80649	0.0738947	-1.03187
P24385	CCND1	2	26.0885	26.7296	27.2277	28.3846	27.9445	28.0845	27.5937	27.2735	27.3148	1.83127	0.0111376	1.45596	1.97549	0.0591759	-0.74387
P24539	ATP5F1	3	27.9074	28.2094	28.0283	30.5335	29.4561	29.5661	25.7629	24.6559	27.222	2.15714	0.00862016	1.8035	2.08023	0.0531429	-3.97163
P24752	ACAT1	2	26.5479	27.4065	27.377	30.9502	30.3029	30.3109	29.1566	28.7596	28.9957	3.18881	0.0024	3.41089	2.50654	0.0400327	-1.55074
P25325	MPST	2	27.5618	28.2215	28.4245	29.6375	29.2044	29.6	28.5809	28.8335	28.4996	2.0582	0.00960184	1.41136	2.10167	0.0531777	-0.842648
P26006	ITGA3	2	26.1504	25.516	26.7859	29.457	28.8404	28.4839	27.5571	27.6067	27.4958	2.40691	0.00676994	2.77632	2.06406	0.0540662	-1.37389
P26038	MSN	2	29.7896	29.8822	30.1107	33.2366	32.7006	32.697	32.2846	32.1859	32.1156	3.88427	0.00102222	2.95061	1.67111	0.0880271	-0.682734
P27105	STOM	2	27.559	28.5588	28.8021	30.8056	30.0756	30.5881	29.7747	29.3699	29.3571	2.12206	0.00916279	2.18313	1.74161	0.0795285	-0.989215
P27824	CANX	2	28.1281	28.9753	29.0796	31.4808	30.8692	31.1732	30.4757	30.1123	30.2726	2.66074	0.004	2.44672	1.90477	0.0646983	-0.887517
P30046	DDT	3	30.1369	30.7016	30.568	31.6121	31.2701	31.2829	30.7533	30.977	30.454	1.96911	0.0101632	0.919556	1.60582	0.0926593	-0.66028
P30048	PRDX3	3	29.1175	29.9066	29.9833	31.0154	30.601	30.7302	29.363	29.2212	29.0807	1.67308	0.012786	1.11306	3.35033	0.0257576	-1.56055
P30260	CDC27	2	23.8565	25.0906	24.9046	28.9427	28.7989	28.4269	28.0713	27.6591	27.2555	3.2373	0.00229032	4.10559	1.7086	0.0833583	-1.06089
P30519	HMOX2	2	26.2362	26.3756	26.5898	30.2123	29.875	29.811	28.8933	28.5958	28.6297	4.60399	0	3.56562	2.89377	0.0292571	-1.25988
P30837	ALDH1B1	2	25.7427	26.5392	26.5313	29.8403	29.2268	29.2563	27.9009	27.7619	27.112	3.17662	0.00235714	3.17007	2.37813	0.042259	-1.84952
P31930	UQCRC1	3	27.9984	28.6579	29.0403	31.3859	30.7419	30.8786	28.693	28.6565	28.5232	2.59601	0.00497959	2.43664	3.52105	0.0251429	-2.37791
P31937	HIBADH	3	27.7363	28.4231	27.7861	28.6815	28.5698	28.6429	27.1732	27.3903	26.3994	1.35801	0.0199088	0.64958	2.25456	0.0491787	-1.64381
P32004	L1CAM	3	23.7779	24.5104	25.2338	28.224	27.6283	27.0425	25.0906	24.8772	26.0254	2.34945	0.00740324	3.12424	2.02774	0.0549951	-2.30053
P32121	ARRB2	2	23.4774	24.9731	25.541	28.8591	28.3843	28.4202	27.7323	27.9967	27.4344	2.44659	0.00638443	3.89068	1.6959	0.0843579	-0.833385
P32320	CDA	2	23.9413	24.9878	24.7188	30.7155	30.2785	30.7359	29.8636	29.914	30.1066	4.18846	0	6.02735	1.67894	0.0857983	-0.615276
P34897	SHMT2	3	29.3059	30.2377	30.3738	31.5274	30.9403	30.9743	29.5457	29.4664	29.3907	1.41794	0.0179015	1.1749	2.99667	0.027405	-1.67976
P35221	CTNNA1	3	28.4202	29.321	29.4438	30.2861	29.947	30.1834	29.3184	29.211	29.1702	1.47759	0.0166501	1.07717	2.93006	0.0282462	-0.905636
P36542	ATP5C1	3	27.638	28.3751	28.4961	30.1911	29.6216	29.3668	27.42	27.4956	27.0312	1.89703	0.0106812	1.55679	2.9826	0.0267419	-2.41093
P36551	CPOX	2	25.8722	26.5666	26.491	28.7697	28.3727	28.3268	27.9158	27.9079	27.641	2.94896	0.00314496	2.17976	1.79177	0.0740154	-0.668161
P36957	DLST	3	28.2679	29.2204	29.3731	31.525	31.1625	31.1791	29.3441	29.0747	29.2008	2.51166	0.00602945	2.33508	3.90629	0.0164	-2.08231
P39656	DDOST	2	27.6345	28.4135	28.4433	30.9733	30.6769	30.0928	29.8782	29.2845	29.1561	2.54666	0.0057568	2.41724	1.54251	0.101197	-1.14141
P40261	NNMT	2	23.3347	24.4658	24.8905	30.8782	30.4522	30.4232	29.5389	29.4082	29.2013	3.7007	0.00219048	6.35418	2.61066	0.03775	-1.20171
P42126	ECI1	3	28.7585	29.5939	30.0665	31.5251	30.732	31.1038	29.7397	29.533	29.8727	1.67946	0.0128073	1.64736	2.31047	0.0456346	-1.40516
P42704	LRPPRC	3	28.7194	29.4818	29.5483	31.3376	30.8804	30.9912	29.2423	29.0727	29.0175	2.43122	0.00661098	1.81989	3.66379	0.0210811	-1.9589
P42785	PRCP	2	26.4208	27.2343	27.7482	30.7219	30.1995	30.4134	29.6779	29.4499	29.1813	2.8729	0.0033557	3.31049	2.07282	0.0533333	-1.00855
P43304	GPD2	1	29.1594	29.8525	29.9193	28.075	27.8025	28.0121	26.0738	26.9148	25.9721	2.5518	0.00580664	-1.68054	2.21621	0.0515463	-1.64296
P43897	TSFM	3	28.1786	28.9478	29.1608	30.5708	30.023	30.0444	28.7334	28.9001	28.9477	1.85223	0.010883	1.45035	2.68141	0.036043	-1.35234
P45880	VDAC2	2	29.0815	29.858	29.8771	32.1966	31.5594	31.7522	31.3408	31.0553	31.0133	2.63736	0.00406667	2.23052	1.50564	0.106548	-0.699603
P46063	RECQL	2	26.9127	28.0316	27.9991	30.4338	29.9053	29.833	29.4735	29.3662	29.0384	2.36426	0.00713656	2.40955	1.53272	0.102279	-0.764674
P46781	RPS9	3	29.568	30.1162	30.4545	31.6966	31.0679	31.2472	30.5059	30.369	30.3722	1.80979	0.011303	1.29094	2.06011	0.0537924	-0.92149
P46783	RPS10	3	29.3523	30.4358	30.14	31.6086	31.1983	31.0419	30.3923	30.2132	29.7844	1.63589	0.0130983	1.30687	2.01982	0.0557385	-1.15295
P46821	MAP1B	2	23.9188	24.6667	24.8007	28.5613	28.0616	28.2148	27.601	27.5085	27.5451	3.59309	0.00189041	3.81718	2.07674	0.0535648	-0.727676
P46977	STT3A	2	24.7151	23.4796	24.1403	28.4179	27.712	27.8925	26.9739	26.8329	26.8365	3.14415	0.00252349	3.89578	2.18502	0.0524419	-1.12635
P47985	UQCRFS1	3	28.223	28.8956	28.919	30.6234	30.2568	30.17	28.4867	28.1381	27.9114	2.47706	0.00651737	1.67088	3.24744	0.0225185	-2.17128
P48047	ATP5O	3	29.0938	29.6682	29.6648	30.9086	30.504	30.4113	28.9014	28.418	28.6333	2.00921	0.00986026	1.13237	3.15602	0.0237895	-1.95711
P48735	IDH2	1	30.044	30.5417	30.5586	28.416	27.8908	28.1486	26.5556	26.3147	26.0785	3.22085	0.00217625	-2.22964	3.06624	0.0253455	-1.83552
P49257	LMAN1	2	26.311	27.2769	27.353	29.5788	29.1929	29.3588	28.583	28.8236	28.5947	2.60706	0.00474404	2.39649	2.18609	0.0522799	-0.709743
P49411	TUFM	3	30.5643	31.1211	31.3584	32.6305	32.0764	32.2421	30.8405	30.6866	30.6263	1.97762	0.0102197	1.30172	3.08745	0.0250467	-1.59852
P49419	ALDH7A1	3	31.3879	31.9313	31.9794	33.1367	32.7537	32.715	31.9002	31.7646	31.8083	2.04395	0.00951506	1.10225	2.75832	0.0334217	-1.04409
P50213	IDH3A	3	27.6496	28.5402	28.4088	29.584	29.2214	29.5683	28.5733	28.1594	28.2506	1.85296	0.0108961	1.25836	2.5514	0.0407434	-1.13016
P51149	RAB7A	2	28.9004	29.7189	29.8094	31.2529	30.5851	30.8422	30.361	30.2755	30.2515	1.81664	0.0112816	1.41718	1.41062	0.116131	-0.597434
P51398	DAP3	3	26.611	27.1454	27.3586	29.295	28.3421	28.5259	26.7547	26.6792	26.423	1.99412	0.00992126	1.68268	2.61457	0.0373333	-2.10205
P51553	IDH3G	3	27.3574	28.602	28.5454	30.2245	29.6809	29.7288	24.9505	25.3553	24.1979	1.74617	0.0123743	1.70977	3.72533	0.017125	-5.04352
P51571	SSR4	2	27.1794	27.7922	27.7476	30.6637	30.2639	30.5731	29.6514	29.9706	29.5824	3.64806	0.00207519	2.92717	1.96545	0.0604516	-0.765418
P51649	ALDH5A1	3	26.1802	26.7389	26.6767	27.9299	27.1759	27.6779	26.0816	25.9455	26.2048	1.69951	0.0126976	1.06262	2.53562	0.0405	-1.51726
P52732	KIF11	2	26.7403	27.2533	27.283	29.0648	28.5098	28.3479	28.0928	27.8084	27.5641	2.28477	0.00732265	1.54861	1.4351	0.113777	-0.819096
P53597	SUCLG1	3	28.141	28.628	28.6843	30.0909	29.4527	29.6943	28.5479	28.4975	28.2406	2.11697	0.0091631	1.26151	2.48971	0.04016	-1.31726
P53701	HCCS	2	24.1703	24.0428	25.3076	28.0521	27.6574	27.6476	26.7629	26.5809	26.6832	2.82389	0.00361263	3.27877	2.82535	0.0310588	-1.10999
P55084	HADHB	3	27.8904	28.8543	28.7224	30.4642	29.9927	30.0435	28.4815	28.2571	28.0572	2.12016	0.0091249	1.67773	3.22312	0.0212093	-1.90152
P55317	FOXA1	1	27.1793	27.7142	28.5695	26.4515	25.9848	25.641	24.8797	25.1656	24.6853	1.73217	0.0123257	-1.79523	1.82251	0.0727826	-1.1156
P55809	OXCT1	3	25.9069	26.2608	26.2988	27.7432	26.9346	26.8991	25.327	24.1035	24.8823	1.57483	0.0145834	1.0368	2.2341	0.0506994	-2.42133
P56385	ATP5I	3	27.5484	27.4222	27.4437	29.2907	28.8395	29.2654	27.16	27.2406	24.9619	3.40505	0.00240838	1.66042	1.61169	0.0925063	-2.6777
P56556	NDUFA6	3	25.0681	25.7395	24.1296	28.8017	28.4288	28.5395	24.8283	25.1673	26.7914	2.77759	0.00366534	3.61093	2.08273	0.0532812	-2.99431
P57088	TMEM33	2	25.3813	25.9727	26.1633	29.3369	28.3355	28.6472	27.5484	26.6319	26.8341	2.82794	0.00365885	2.93412	1.91714	0.0640437	-1.7684
P60468	SEC61B	2	24.1657	23.5671	24.9774	28.5345	27.6875	27.7291	24.7507	25.4227	27.1204	2.79389	0.00348073	3.74692	1.36892	0.123582	-2.2191
P60903	S100A10	2	28.3601	29.7243	29.9931	33.0295	32.7929	33.032	31.977	31.5298	32.3719	2.66384	0.00402763	3.59234	1.74737	0.079352	-0.991913
P61009	SPCS3	2	24.2443	26.2307	25.9132	28.7516	28.2251	28.4099	28.0948	27.688	27.436	2.0385	0.00947937	2.99949	1.37053	0.123457	-0.722628
P61019	RAB2A	2	27.98	28.8612	29.0569	30.4514	29.9877	29.9974	29.6126	29.5122	29.4382	1.84468	0.0111042	1.51279	1.74711	0.0792045	-0.624467
P61024	CKS1B	2	27.1833	27.7713	27.6331	30.1685	29.502	29.4076	29.184	28.3554	28.483	2.71816	0.00355147	2.16348	1.35383	0.129503	-1.01861
P61088	UBE2N	3	30.4183	30.8942	30.9767	31.8409	31.3356	31.581	30.9007	31.0381	30.9013	1.65187	0.0129542	0.822765	1.85685	0.0681545	-0.639123
P61254	RPL26	2	29.6823	30.5445	30.3946	31.5125	31.1094	31.2641	30.7824	30.492	30.6574	1.69738	0.0126584	1.08819	1.96898	0.0600554	-0.651403
P61457	PCBD1	2	27.2406	28.097	28.3277	29.8403	29.4123	29.3284	28.4711	28.8629	29.0368	1.95512	0.0103603	1.63856	1.48143	0.107931	-0.736729
P61513	RPL37A	2	29.7391	30.5935	30.324	31.5922	31.2079	31.0303	30.4565	30.5567	30.8529	1.60592	0.0138228	1.05795	1.48615	0.10768	-0.654788
P61586	RHOA	2	27.6909	28.5252	28.5249	30.4539	30.0895	30.0611	29.5861	29.5419	29.3625	2.51373	0.00605376	1.9545	2.09525	0.053037	-0.704648
P61604	HSPE1	3	30.3217	30.9595	31.1797	32.9839	32.2036	32.335	31.2002	31.3472	30.9709	2.05804	0.00959449	1.68715	2.13742	0.053415	-1.33473
P61619	SEC61A1	2	24.4783	26.6367	26.3457	29.8458	29.3219	29.2735	28.1607	27.9924	27.9152	2.19328	0.00809395	3.66017	2.74914	0.0326936	-1.45763
P62249	RPS16	3	29.8874	30.8131	31.0186	32.6048	31.931	31.9001	31.0712	30.9053	30.9384	1.70772	0.0125649	1.57228	2.12067	0.0538791	-1.17362
P62269	RPS18	3	29.9021	30.531	30.5155	32.0064	31.3324	31.3589	30.7091	30.1679	30.615	1.83961	0.0111957	1.24972	1.74307	0.0792237	-1.06859
P62273	RPS29	3	29.9354	30.9166	31.2532	32.7694	31.9107	31.7892	31.138	30.9296	31.0909	1.35592	0.0199614	1.4547	1.60583	0.092805	-1.10357
P62304	SNRPE	2	28.8539	29.644	29.6431	30.9007	30.699	30.7032	30.0423	30.2941	30.015	2.15895	0.00864996	1.38733	2.37382	0.0428227	-0.650517
P62701	RPS4X	3	30.7512	31.185	31.2213	32.6806	32.0061	32.2353	31.3654	31.4619	31.3352	2.13746	0.00895366	1.25482	1.98598	0.0584075	-0.919817
P62805	HIST1H4A	3	32.5397	33.5287	33.5808	35.0165	34.5021	34.6722	33.1061	32.9768	32.9118	1.8214	0.0110891	1.5139	3.36569	0.0250625	-1.73206
P62875	POLR2L	3	23.5033	24.3464	23.6713	26.5445	28.7994	28.0889	23.8175	25.1635	24.3849	2.29134	0.00737437	3.97059	1.91494	0.0642783	-3.35563
P68402	PAFAH1B2	2	28.5407	29.6427	29.9187	31.7466	31.3796	31.0659	30.8711	30.8183	30.538	1.92164	0.0104868	2.03	1.37595	0.123633	-0.654915
P81605	DCD	3	24.1422	26.7706	27.2559	29.5326	29.6762	28.9731	25.3019	25.535	25.549	1.55176	0.0146266	3.33771	4.17092	0.00981818	-3.93202
P82663	MRPS25	3	25.9379	26.6902	26.1829	28.3191	27.4008	28.2368	26.0134	25.8326	25.074	2.0202	0.00968856	1.71524	2.33176	0.0450748	-2.34554
P82909	MRPS36	3	26.6741	25.8964	25.5972	27.9366	27.5947	27.6698	26.3566	24.1876	25.9254	2.11757	0.0091858	1.67781	1.54174	0.10123	-2.24385
Q00059	TFAM	3	26.1787	26.3621	26.5876	28.3263	28.1697	28.2728	26.8915	26.6207	26.7667	3.91828	0	1.88009	4.10182	0.00675	-1.4966
Q00325	SLC25A3	2	28.8929	29.3737	29.6557	32.4942	31.9704	32.0557	30.886	30.4099	30.3916	3.31647	0.0026055	2.86598	2.66596	0.0367831	-1.61092
Q01780	EXOSC10	2	25.5997	26.5969	26.5516	28.3115	27.7773	27.8112	27.4277	27.2967	27.153	2.01973	0.00966716	1.71726	1.62246	0.0913579	-0.674185
Q01995	TAGLN	2	24.3003	25.5946	25.5131	32.6591	32.156	32.2135	31.4573	31.2948	31.4332	4.05999	0	7.2069	2.32415	0.044922	-0.947769
Q02218	OGDH	3	26.7779	27.6942	27.7675	29.3896	28.8471	29.0864	27.0218	26.8069	26.9885	2.05484	0.00955065	1.69449	3.6565	0.0205263	-2.16865
Q04837	SSBP1	3	29.8984	30.8192	30.5386	32.4917	31.9602	32.3938	30.9956	30.6807	30.6269	2.3746	0.00679642	1.86316	2.78954	0.032323	-1.5142
Q07021	C1QBP	3	29.8718	31.0255	31.0656	32.4961	31.9999	32.351	30.7223	30.6012	30.5246	1.75326	0.0122486	1.62807	3.33833	0.0253731	-1.66634
Q07065	CKAP4	2	26.1152	27.0022	26.8249	30.7471	30.3033	30.4505	29.3937	29.0417	28.8623	3.66941	0.00215625	3.8529	2.63256	0.0367451	-1.40106
Q08257	CRYZ	2	27.5802	28.1088	27.8368	29.7142	29.235	29.7798	28.9287	28.5834	28.4492	2.78271	0.00368737	1.73442	1.83899	0.0702088	-0.92259
Q09666	AHNAK	2	30.6305	31.3207	31.335	33.4989	33.0841	33.131	32.6515	32.4598	32.4428	2.88375	0.00343249	2.14261	2.09127	0.0533368	-0.719972
Q10713	PMPCA	3	27.7848	28.5668	28.6165	30.711	30.111	29.9563	28.894	28.9482	28.7157	2.26386	0.00712976	1.93676	2.36954	0.0426714	-1.40682
Q12797	ASPH	2	23.0283	24.2929	24.5061	29.6642	28.8839	29.1061	27.916	27.4716	27.2375	3.28661	0.00246957	5.27566	2.26878	0.0480892	-1.67637
Q12841	FSTL1	2	24.1345	24.6613	24.3715	28.3196	27.8466	27.9052	27.2896	27.1443	27.6335	4.16019	0	3.6347	1.48863	0.107503	-0.668021
Q12849	GRSF1	3	27.5461	28.2742	28.7269	30.4715	30.0313	29.9273	28.7045	28.4887	28.778	2.16514	0.00855497	1.96098	2.8584	0.0309589	-1.48631
Q12931	TRAP1	3	28.5547	29.2343	29.3616	31.0996	30.5318	30.6621	28.9001	28.8851	28.6639	2.31424	0.007325	1.71428	3.31067	0.0246486	-1.94814
Q12959	DLG1	2	26.803	27.4164	27.448	29.0616	28.7883	28.8062	28.2496	28.18	28.2248	2.72815	0.00361121	1.66288	2.74256	0.0339661	-0.667247
Q12965	MYO1E	2	23.7784	24.2152	24.0042	27.4668	26.7166	27.7483	25.8497	26.1041	24.763	3.24212	0.00230894	3.31129	1.55765	0.0970962	-1.7383
Q13042	CDC16	2	24.7657	25.6027	25.9294	27.9505	27.4373	27.2702	26.467	26.3492	25.5819	2.20606	0.00774064	2.1201	1.83462	0.070994	-1.42
Q13131	PRKAA1	2	27.4562	28.131	28.0998	29.3718	28.806	29.0776	28.5788	28.1601	28.3767	1.91217	0.0104935	1.18947	1.60746	0.0929512	-0.71326
Q13144	EIF2B5	2	26.2019	27.2472	27.0498	28.111	27.7419	27.9848	27.5876	27.1425	27.1652	1.51926	0.0152881	1.11294	1.63596	0.0891857	-0.647494
Q13162	PRDX4	2	28.1235	28.7132	28.8463	31.7368	31.0945	31.3098	30.9348	30.5303	30.7626	3.19433	0.00241758	2.81937	1.34257	0.131308	-0.637798
Q13308	PTK7	2	24.4191	26.1563	25.4466	28.2177	27.8285	27.859	27.1201	27.0053	27.057	2.14325	0.00873836	2.62771	2.66378	0.0363979	-0.90758
Q13423	NNT	3	24.7592	25.694	24.6887	27.574	27.2779	27.368	25.7781	25.3318	24.901	2.66594	0.0040346	2.35931	2.8203	0.0306581	-2.06963
Q13425	SNTB2	3	25.6973	26.0041	25.9037	27.4751	26.7221	26.429	25.5829	26.047	25.5347	1.44297	0.0174761	1.00702	1.51583	0.103756	-1.15386
Q13426	XRCC4	2	25.8982	26.6937	27.2142	28.3263	28.1681	28.2131	27.4666	26.7223	27.676	1.87658	0.0106192	1.63383	1.49598	0.107108	-0.947524
Q13573	SNW1	2	27.2432	27.8376	28.0302	29.5657	29.3172	29.2163	28.7886	28.7959	28.7427	2.52158	0.00603846	1.66275	2.30638	0.0454834	-0.590645
Q13671	RIN1	2	23.5281	24.3095	25.7724	28.4432	27.8898	27.8267	27.3442	27.485	27.4096	2.16323	0.00862369	3.51657	1.48349	0.108175	-0.640343
Q13724	MOGS	3	24.7597	24.9078	25.7827	26.9981	27.0228	26.5475	25.6207	25.4012	24.7328	2.06662	0.00954131	1.70607	2.18659	0.0524327	-1.60459
Q13740	ALCAM	2	26.9355	27.3923	27.6276	29.6095	29.1789	29.2252	28.9276	28.6788	28.5919	2.92925	0.00307692	2.01939	1.63071	0.089731	-0.605061
Q14103	HNRNPD	2	30.3198	31.1441	31.1339	33.3489	32.7471	32.8586	32.513	32.3288	32.2796	2.52067	0.00601368	2.11895	1.43512	0.11392	-0.611074
Q14126	DSG2	2	26.3115	27.2479	27.1731	29.4712	29.0791	29.2703	28.627	28.7684	28.5255	2.74077	0.00365217	2.36267	2.04698	0.0538753	-0.633202
Q14145	KEAP1	2	25.2247	25.9927	27.0221	28.9626	28.4146	28.1383	27.7927	27.6417	27.7191	1.87153	0.0106807	2.42531	1.48237	0.108053	-0.787326
Q14240	EIF4A2	2	27.227	27.7538	27.6578	31.0788	30.7727	30.7266	30.0897	30.0627	30.2338	4.14302	0	3.31318	2.39988	0.0409517	-0.730684
Q14318	FKBP8	3	26.0944	27.2493	27.2768	28.2974	28.0667	28.0851	27.1679	27.1901	27.4281	1.49029	0.0162304	1.27623	2.87088	0.0300699	-0.88768
Q14676	MDC1	3	24.6635	25.9975	26.115	27.7808	27.0769	26.924	26.0204	26.2571	25.7723	1.44881	0.0174045	1.66855	1.85134	0.0688664	-1.24398
Q14697	GANAB	2	30.3643	31.1462	31.047	32.7059	32.0924	32.182	31.8195	31.6694	31.6543	2.04179	0.0095079	1.47423	1.43486	0.113635	-0.612347
Q15058	KIF14	3	26.7903	29.4029	29.332	31.1983	31.0897	31.0174	25.1468	25.003	25.1478	1.40385	0.018184	2.59338	6.92462	0	-6.00257
Q15286	RAB35	2	25.9757	26.2021	26.5073	27.6348	27.1315	27.3517	26.6058	26.7604	26.8596	2.24412	0.00734095	1.1443	1.74211	0.0792768	-0.630732
Q15382	RHEB	2	25.638	27.5813	27.6181	28.8341	28.9311	28.7381	27.8941	28.3334	27.7725	1.34556	0.0205336	1.88863	2.01691	0.0560865	-0.834422
Q15526	SURF1	3	24.2554	25.1391	25.4657	26.8859	26.7192	26.5175	24.558	25.6282	25.8063	2.01639	0.00993984	1.75415	1.56694	0.0968427	-1.37671
Q15582	TGFBI	2	24.1547	26.6105	25.3429	29.4134	29.1534	28.8571	27.6759	27.9877	28.3871	2.18249	0.00823865	3.77194	1.90004	0.0646867	-1.1244
Q15599	SLC9A3R2	2	27.231	28.0281	27.95	29.4258	28.8604	29.3183	28.7487	28.4443	28.5411	2.05293	0.00958725	1.46512	1.48006	0.107668	-0.623452
Q15738	NSDHL	2	25.0564	25.4399	25.8482	27.409	27.1626	26.9351	26.3379	25.8129	26.0838	2.52866	0.00600279	1.72068	2.2274	0.050614	-1.09068
Q16658	FSCN1	2	27.4339	28.0952	28.4761	31.7786	31.0044	31.3187	30.7159	30.358	30.4341	3.05361	0.00310204	3.36549	1.58856	0.0956677	-0.864548
Q16666	IFI16	3	24.2297	25.2802	24.3505	27.3281	26.6262	26.9058	25.6175	24.4945	25.0375	2.408	0.00680139	2.33318	2.11585	0.0531491	-1.90351
Q16740	CLPP	2	26.3063	26.8813	26.0629	29.0266	28.7959	28.7011	27.3126	27.2495	27.0768	3.12532	0.00241026	2.42436	3.77284	0.0202963	-1.62824
Q16795	NDUFA9	3	25.6802	26.8305	26.5802	28.8889	28.4215	28.0523	26.1543	26.6373	26.4433	2.1006	0.00933441	2.09063	2.72767	0.0339006	-2.04262
Q16891	IMMT	3	26.0969	26.8743	27.2181	29.2344	28.8255	29.2058	26.4596	26.1304	26.6327	2.56618	0.00580798	2.35879	3.76677	0.0195714	-2.68103
Q29RF7	PDS5A	2	26.4671	27.679	27.4005	28.9226	28.3872	28.5207	28.0874	27.6944	27.5967	1.63038	0.0133404	1.42795	1.68732	0.0846458	-0.817342
Q32P28	LEPRE1	2	24.3049	25.1301	24.08	28.5559	28.1915	28.2273	27.7356	27.5117	27.846	3.44852	0.00205587	3.81988	1.837	0.0707816	-0.627125
Q3ZCQ8	TIMM50	3	26.3135	27.2347	27.6515	30.2736	30.005	29.9342	28.0596	27.9066	27.8778	2.7395	0.00364528	3.0044	4.25447	0.0108	-2.12299
Q4G176	ACSF3	3	25.1037	25.4635	25.7486	27.2898	27.0655	27.0658	25.2226	25.3669	24.9426	2.97207	0.00303061	1.70179	3.7607	0.0188966	-1.96303
Q52LW3	ARHGAP29	2	23.3335	24.9614	25.787	27.3132	26.9101	27.2201	25.8317	25.3195	25.8313	1.54682	0.0146702	2.45385	2.68018	0.0358503	-1.48699
Q53GA4	PHLDA2	2	24.4612	25.4378	25.3877	27.2554	26.9103	26.349	26.2103	25.7857	25.9845	1.87021	0.0106477	1.74268	1.35568	0.128793	-0.844739
Q53GQ0	HSD17B12	2	24.5426	25.7821	24.4939	29.4105	28.9795	29.0309	27.8223	27.6024	27.7516	3.16151	0.00229965	4.20074	3.14587	0.0228283	-1.41486
Q53H12	AGK	3	26.0275	27.5756	26.5122	30.8225	30.7516	30.3773	27.786	27.7117	27.8495	2.93128	0.00309179	3.94538	4.42915	0.018	-2.86806
Q53H82	LACTB2	2	26.8714	27.5723	27.717	29.8286	29.1844	29.2619	28.8962	28.7423	28.6031	2.45324	0.00634975	2.03808	1.43299	0.113512	-0.677756
Q56VL3	OCIAD2	3	23.9025	24.4601	24.1803	28.1413	27.6505	27.075	25.0615	24.8673	25.2542	3.23323	0.00226295	3.44133	2.83949	0.0308533	-2.56129
Q5JPE7	NOMO2	2	26.3545	27.1308	27.1868	29.3756	28.7837	28.9166	28.4968	28.3775	28.3468	2.5661	0.00579941	2.13459	1.54046	0.101555	-0.618302
Q5JPU2	PDHA1	2	26.533	27.3638	27.4659	30.3072	29.816	29.7779	28.3001	28.2763	27.7891	2.94804	0.00313725	2.84611	2.8246	0.0308571	-1.84518
Q5JR08	RHOC	3	27.0012	27.3188	27.382	29.0035	28.2243	28.0858	25.2387	27.5958	25.8988	1.75454	0.0121921	1.20384	1.35279	0.129479	-2.19343
Q5JRX3	PITRM1	3	27.603	28.2565	28.2198	29.9571	29.2722	29.4564	27.9546	27.6304	27.7269	2.18938	0.00824482	1.53547	2.86225	0.0311724	-1.79128
Q5QPK2	DPM1	3	28.4326	29.2439	28.8941	30.982	29.8142	29.9665	27.8283	28.7378	28.54	1.48688	0.0163539	1.39736	1.83134	0.0713956	-1.88555
Q5RI15	COX20	3	25.6869	25.906	23.753	27.9245	27.4592	28.2292	26.715	24.7125	25.3364	1.72947	0.0122734	2.75566	1.64642	0.0884211	-2.28296
Q5T160	RARS2	3	24.6029	23.9385	24.015	27.3891	27.2491	27.5042	24.796	24.7755	25.3659	3.86467	0.000989247	3.19529	3.5007	0.0260769	-2.40164
Q5T209	NCSTN	3	25.2261	26.0632	25.6882	27.3489	26.7452	27.3479	25.0934	25.5269	24.6591	2.0405	0.00949361	1.48821	2.51298	0.0410377	-2.05422
Q5T440	IBA57	2	23.8151	25.3726	23.8589	27.6245	27.568	27.8527	26.0942	25.1241	25.8702	2.51847	0.00598095	3.33289	2.53701	0.0406753	-1.98557
Q5U5X0	LYRM7	3	26.1269	24.9513	26.3551	27.7449	27.0333	27.5975	26.018	26.0071	26.2829	1.56021	0.0147406	1.64746	2.34974	0.0437639	-1.35592
Q6DD88	ATL3	2	27.7736	28.7413	28.6581	30.7785	30.1021	30.307	29.4352	29.4053	29.0124	2.2554	0.00713597	2.0049	1.99524	0.0577346	-1.11162
Q6GQQ9	OTUD7B	2	24.7774	24.9174	23.992	26.1919	26.0993	26.2419	25.5837	25.3401	24.9028	2.28787	0.00732999	1.61544	1.94307	0.0613214	-0.902191
Q6L8Q7	PDE12	2	26.1242	26.6794	26.9246	29.257	28.8123	28.8897	28.3326	28.2231	28.0092	3.03806	0.00302273	2.41032	2.0581	0.0538338	-0.798051
Q6NVY1	HIBCH	3	25.3244	26.4416	26.327	28.011	27.4498	27.7596	26.6283	26.3334	26.1067	1.92548	0.0105145	1.70912	2.4744	0.0399528	-1.38402
Q6NZI2	PTRF	2	24.2067	23.8797	24.3211	31.3429	30.8788	30.9142	30.6646	30.3757	30.1564	5.38357	0	6.90948	1.43472	0.113352	-0.646414
Q6P161	MRPL54	3	25.9947	26.3171	24.1414	28.9734	28.2833	28.2555	27.3737	24.6598	25.2938	1.86654	0.0107651	3.01968	1.48274	0.108032	-2.72833
Q6P1L8	MRPL14	3	24.4797	24.6019	25.55	26.9146	25.9826	26.1738	25.1796	24.2335	24.5455	1.54389	0.014631	1.47978	1.89254	0.0657702	-1.70413
Q6P1X6	C8orf82	2	25.424	25.8945	26.1695	28.4326	28.2834	28.1321	27.6107	27.2827	26.768	3.32767	0.00214953	2.45337	1.82226	0.0726391	-1.06225
Q6P9B6	TLDC1	2	27.2927	28.0214	28.2149	29.7698	29.0598	29.527	28.5513	28.7841	28.2799	1.99959	0.00988201	1.60923	1.64065	0.0892328	-0.913814
Q6PI48	DARS2	3	27.3739	28.3585	28.2526	29.4001	28.8803	29.1208	27.2793	26.8091	27.004	1.51912	0.0152748	1.13873	3.31069	0.0249863	-2.10293
Q6PIU2	NCEH1	2	23.9489	24.3097	22.8638	29.282	28.9576	27.9872	27.2335	27.5414	27.6551	3.00454	0.00284492	5.03482	1.43917	0.113683	-1.26559
Q6UVK1	CSPG4	2	25.0304	24.2858	24.2889	27.9037	27.4187	27.6182	26.9671	26.7689	26.9849	3.39915	0.00238342	3.11179	2.03675	0.0537941	-0.739907
Q6VY07	PACS1	2	25.3825	26.3059	26.2713	27.8212	27.2901	27.5398	26.8602	26.954	26.5102	2.00328	0.00993203	1.56378	1.7168	0.0823237	-0.775567
Q6YHK3	CD109	2	23.0455	25.0482	24.7734	29.5295	28.9825	29.0255	28.7381	28.3316	28.4319	2.77465	0.00364356	4.89015	1.47115	0.109536	-0.678666
Q6YN16	HSDL2	3	27.5512	28.2045	28.6507	29.8023	28.9729	29.3362	28.4073	27.6155	27.5575	1.43765	0.0175174	1.23503	1.84414	0.0691348	-1.51037
Q6ZMI0	PPP1R21	3	24.152	23.9833	25.392	25.4922	26.0903	26.4686	24.959	25.2132	24.2213	1.33779	0.0208557	1.50794	1.38287	0.121906	-1.21918
Q709C8	VPS13C	3	24.1199	27.4482	25.4886	28.5635	28.7865	28.5266	26.365	25.8674	24.9086	1.41276	0.0179235	2.93993	2.58645	0.0392186	-2.91183
Q70UQ0	IKBIP	2	24.2167	24.8133	24.8154	29.493	29.2777	29.3806	28.1904	28.1093	27.847	4.66289	0	4.76868	3.41786	0.0276552	-1.33491
Q71DI3	HIST2H3A	3	32.5167	32.2678	32.4683	34.5759	33.7396	33.9672	32.7906	32.3969	32.8067	2.52012	0.0059891	1.67666	2.13944	0.0531429	-1.42956
Q71U36	TUBA1A	2	30.4417	31.2367	31.4191	32.6688	32.4355	32.3752	31.9059	31.8887	31.8453	2.0199	0.00967428	1.4607	2.59159	0.0382056	-0.613227
Q7L592	NDUFAF7	3	23.7699	24.6607	24.6915	27.1891	26.5754	27.0042	24.7994	24.723	24.5231	2.71138	0.00351913	2.54883	3.44617	0.0259649	-2.24106
Q7L5N1	COPS6	2	28.5952	28.7719	28.8585	30.4421	29.8997	29.8124	29.3409	29.5716	29.2853	2.45965	0.00641294	1.30953	1.40909	0.116218	-0.652122
Q7L775	EPM2AIP1	1	26.881	26.7665	26.6451	24.6975	25.0986	25.2221	25.5729	25.9013	26.0929	3.28351	0.00243777	-1.75813	1.74602	0.0791407	0.849665
Q7L8L6	FASTKD5	2	23.517	24.3084	25.0155	28.0882	27.5331	27.0758	26.5083	25.0638	25.3056	2.48577	0.00656809	3.2854	1.65534	0.0879273	-1.9398
Q7Z2K8	GPRIN1	3	24.4934	24.9287	24.5071	28.0814	27.9585	27.7954	26.1384	24.4813	25.2416	4.43287	0	3.30206	2.26461	0.0483659	-2.65804
Q7Z2W4	ZC3HAV1	2	26.96	27.5049	27.7686	29.5531	29.0826	29.161	28.82	28.4536	28.4816	2.5748	0.0056036	1.85438	1.65637	0.0882189	-0.680499
Q7Z4R8	C6orf120	2	23.9621	24.8115	24.2001	28.1947	28.115	27.9315	27.6276	25.9254	26.3951	3.84378	0.000948454	3.75585	1.30565	0.137329	-1.43104
Q7Z7F7	MRPL55	2	23.7758	25.1611	24.2655	27.1801	26.6775	26.1061	25.3794	25.2057	25.3872	1.93675	0.0104385	2.25376	1.86773	0.0669815	-1.33046
Q7Z7H8	MRPL10	3	25.8546	26.7425	26.8494	28.9165	28.2975	28.5644	25.8888	25.7898	25.5328	2.36233	0.00720614	2.11064	3.78526	0.02192	-2.85568
Q86TX2	ACOT1	3	25.7754	26.5905	26.2227	28.3238	27.9363	28.0345	26.9038	26.6764	26.6595	2.71339	0.00353199	1.90204	3.18543	0.0221739	-1.35164
Q86U28	ISCA2	3	26.7867	26.938	26.7379	27.9369	27.5233	27.3439	26.8674	26.4493	25.9165	1.86512	0.0107585	0.78052	1.66083	0.0887798	-1.1903
Q86UK7	ZNF598	2	24.4637	26.3649	26.2635	27.5742	27.3675	27.5001	26.7554	27.1198	26.7144	1.34408	0.0205592	1.78327	1.91109	0.0642937	-0.617411
Q86UP2	KTN1	2	27.325	28.1809	28.1471	30.6846	30.1498	30.1845	29.3807	29.4339	29.1831	2.76431	0.00357282	2.45528	2.2248	0.0503082	-1.00707
Q86UY8	NT5DC3	3	23.747	26.131	25.0786	27.2968	26.8159	27.0278	24.3234	25.7236	24.9603	1.36811	0.0197412	2.06128	2.05573	0.0541454	-2.04439
Q86VU5	COMTD1	2	23.5596	24.1525	25.0935	26.4893	25.7969	25.8523	24.6508	25.0362	25.1164	1.62885	0.0135097	1.77762	1.86406	0.0677295	-1.11172
Q86W92	PPFIBP1	2	23.4055	24.7336	24.4141	28.3188	27.4843	27.8884	27.2195	26.9038	27.1481	2.86736	0.00334076	3.71278	1.44623	0.113283	-0.806691
Q86Y79	PTRH1	2	25.3583	26.136	25.8137	27.2364	26.8254	27.1401	26.6203	26.4311	26.0098	2.13816	0.00896121	1.29801	1.50685	0.1065	-0.71358
Q8IYB8	SUPV3L1	2	22.7886	24.8682	25.6683	28.1043	27.1209	28.1236	26.1467	26.4183	26.4115	1.65535	0.0128858	3.34124	1.88075	0.0662845	-1.4574
Q8IYU8	MICU2	3	24.9927	25.1739	26.6433	27.3675	27.0773	27.0888	25.6381	25.2983	25.2786	1.38325	0.0189748	1.57458	3.52832	0.0256667	-1.77291
Q8N335	GPD1L	1	27.6231	28.7575	28.4142	26.1155	25.5483	25.4854	25.0176	24.2818	24.8044	2.54323	0.00571591	-2.54853	1.57354	0.0971514	-1.01511
Q8N4V1	MMGT1	3	24.9642	26.9466	26.2329	27.7711	27.6686	27.6456	25.4389	24.6913	26.9378	1.32704	0.021093	1.64718	1.4121	0.116132	-2.00577
Q8N999	C12orf29	3	26.8602	26.6285	26.9066	27.7784	27.0825	27.4237	26.9212	26.8334	26.6675	1.3476	0.0204931	0.629794	1.35468	0.129171	-0.620864
Q8NBJ5	COLGALT1	2	25.6022	26.1024	26.3301	29.0644	28.5862	28.5479	28.0493	27.6001	27.7809	3.25303	0.00235685	2.72124	1.92129	0.0636236	-0.922736
Q8NBQ5	HSD17B11	2	26.1753	26.0869	26.0582	28.8007	27.9532	28.3006	26.5955	27.0322	27.2243	3.07992	0.00254985	2.24471	1.97955	0.0593007	-1.40081
Q8NCN5	PDPR	3	24.9291	25.7963	25.7209	27.0818	27.2653	27.3482	25.6748	24.4282	24.6653	2.42903	0.00659524	1.74968	2.38877	0.0417289	-2.30902
Q8NE86	MCU	3	26.0885	24.6857	26.1779	29.6958	28.7438	27.5766	26.7629	24.2617	26.1924	1.74547	0.0123542	3.02138	1.40368	0.117061	-2.93304
Q8NFQ8	TOR1AIP2	2	26.4735	23.697	24.827	28.1857	27.7195	27.5803	26.2611	26.5392	26.8824	1.57326	0.0146128	2.82931	2.10754	0.0535013	-1.26761
Q8NG11	TSPAN14	3	23.6128	24.0035	24.9513	29.6097	29.3906	25.8122	24.5591	25.1637	24.4625	1.46428	0.0169561	4.08161	1.32608	0.133657	-3.54236
Q8NG68	TTL	2	23.971	24.2095	25.5067	28.2039	27.673	27.8779	27.2756	27.0802	26.8509	2.58587	0.00530462	3.35589	1.89934	0.0645482	-0.849384
Q8TB22	SPATA20	3	24.8	24.6883	25.0947	27.6675	26.3374	27.1631	25.3951	25.5866	24.208	2.24575	0.00735496	2.19495	1.57883	0.0970364	-1.99277
Q8TC12	RDH11	3	25.959	26.9149	27.0136	28.9374	28.3906	28.2975	27.1214	27.0827	27.358	2.09169	0.00926635	1.91265	2.47129	0.0396406	-1.35446
Q8TCJ2	STT3B	3	24.2611	25.4748	25.019	27.473	26.8894	27.262	26.5138	25.045	25.1446	2.36456	0.00714443	2.2898	1.50625	0.106524	-1.64033
Q8TCS8	PNPT1	3	27.5878	28.3866	28.2343	30.1842	29.7747	29.7769	28.2129	28.0741	28.1012	2.55779	0.00587445	1.84238	3.62766	0.0195	-1.78256
Q8TED1	GPX8	2	24.1929	24.5396	24.6096	28.1368	27.2276	27.6715	26.1861	26.6277	26.169	3.41872	0.00197849	3.23125	1.95492	0.0613545	-1.35099
Q8TF42	UBASH3B	2	23.7401	25.084	24.8708	27.6206	28.0497	27.8027	26.0381	27.0388	26.6574	2.76973	0.00362205	3.25938	1.76737	0.0774848	-1.24619
Q8WW59	SPRYD4	3	26.7152	27.3821	27.7936	28.5981	27.9982	28.4425	26.2883	26.1924	26.5338	1.35482	0.0199153	1.04929	3.20351	0.0202667	-2.00808
Q8WZ82	OVCA2	2	27.01	28.1468	27.8352	30.2904	29.8468	29.3869	28.8042	28.8438	28.8605	2.15273	0.00874594	2.17742	1.73601	0.0794015	-1.00522
Q92572	AP3S1	2	26.1372	26.861	26.5572	28.2883	28.4412	28.4821	27.9306	27.7941	27.6644	3.00748	0.00286792	1.88539	2.48148	0.0396838	-0.607505
Q92575	UBXN4	3	24.1966	25.8805	24.3296	27.6041	26.9485	27.5714	25.53	26.5099	24.5642	1.94125	0.0103474	2.57242	1.42521	0.114811	-1.83995
Q92820	GGH	2	26.5926	27.3548	27.6682	30.6118	30.0024	30.3377	29.7772	29.4319	29.3685	2.98469	0.00309375	3.11206	1.65965	0.0886901	-0.791431
Q92947	GCDH	3	25.2613	26.6742	26.3825	27.9675	27.6896	27.2183	26.3323	25.3095	25.4268	1.45991	0.0171219	1.51911	2.11336	0.0533405	-1.93557
Q93052	LPP	2	27.015	27.6757	27.7199	29.5092	28.9506	28.9492	28.5335	28.584	28.5316	2.3179	0.00736335	1.66618	1.45519	0.111616	-0.586708
Q969V3	NCLN	2	23.5491	26.1482	25.5861	28.0749	28.0491	27.3812	26.7186	26.8089	26.8776	1.53844	0.0149663	2.74059	1.95252	0.0610769	-1.03334
Q969X6	CIRH1A	2	25.8989	26.9096	27.3294	28.8733	28.3822	28.4616	28.1333	27.9409	27.819	1.83655	0.0112038	1.85976	1.57363	0.0972973	-0.607973
Q969Z0	TBRG4	3	27.8979	28.7619	28.7524	29.9607	29.2405	29.3753	28.44	27.9987	27.8094	1.36194	0.0198788	1.05475	2.12088	0.0540275	-1.44277
Q96A33	CCDC47	3	26.3367	27.2475	27.3921	28.995	28.5201	28.748	27.5491	27.0738	27.5562	2.10295	0.00935714	1.76225	2.5314	0.0407382	-1.36134
Q96A72	MAGOHB	2	27.8852	28.6183	28.9197	30.3939	30.0142	30.0025	29.7919	29.3618	29.3614	2.12328	0.00907155	1.66247	1.51585	0.103728	-0.631859
Q96AE7	TTC17	2	23.5785	24.2726	24.067	27.8903	27.3255	27.8243	26.6768	27.0528	26.7434	3.77334	0.00250909	3.70738	1.80129	0.074299	-0.855704
Q96AG4	LRRC59	2	27.5494	29.0744	29.1925	31.7814	31.1072	31.3711	30.4371	30.493	30.3015	2.12169	0.00915519	2.81454	2.10777	0.0536452	-1.0094
Q96AX1	VPS33A	3	29.9163	30.6295	31.0502	31.8047	31.7803	31.6732	31.1506	30.7553	30.6516	1.66651	0.0129427	1.22074	2.33581	0.0448601	-0.900224
Q96DB5	RMDN1	1	28.178	28.7991	28.6827	26.8192	26.2972	26.7234	25.3094	24.5988	24.8526	2.83362	0.00348498	-1.93999	2.52585	0.041094	-1.69298
Q96DV4	MRPL38	3	24.9608	25.6477	25.6195	27.8647	27.6416	27.7936	25.839	25.8011	25.3456	3.2636	0.00237657	2.35731	3.59516	0.0181395	-2.10469
Q96EY1	DNAJA3	3	26.9507	27.4726	27.6463	28.7876	28.2268	28.3603	26.9721	26.7703	26.4367	1.82723	0.0111672	1.10169	2.77711	0.0319264	-1.73186
Q96FQ6	S100A16	2	27.0649	27.8994	27.7189	29.9568	29.3952	29.5788	29.0482	28.6233	29.155	2.63115	0.004199	2.08254	1.40999	0.116267	-0.701426
Q96GK7	FAHD2A	2	26.5374	27.4283	27.1946	30.0828	29.6368	29.7486	29.3798	29.1369	29.0194	3.12458	0.00240256	2.76929	1.70665	0.0831064	-0.643997
Q96HY6	DDRGK1	3	25.3295	26.6418	26.109	28.4507	27.5704	27.7932	26.6922	26.5141	26.5518	1.83591	0.0111905	1.91132	2.12939	0.0537285	-1.35206
Q96IJ6	GMPPA	2	26.7788	27.8878	27.6636	29.0371	28.7821	28.3998	28.1422	28.1047	27.7464	1.54778	0.0146351	1.29622	1.52832	0.102831	-0.741862
Q96IU4	ABHD14B	2	26.6415	26.721	27.9398	30.2121	29.6321	29.6556	28.3722	29.1597	29.0599	2.39186	0.00690455	2.73249	1.44486	0.11359	-0.969325
Q96ME1	FBXL18	2	24.8275	25.8505	25.3861	27.2777	26.8595	26.684	26.377	26.1842	26.3388	2.00096	0.00991053	1.58572	1.58362	0.0967439	-0.640415
Q96P11	NSUN5	2	26.0381	26.3407	24.8132	27.4206	26.9206	26.9662	26.5246	26.5603	26.3782	1.30253	0.0217033	1.37183	1.65684	0.0881595	-0.61474
Q96QD9	FYTTD1	3	26.5538	25.9443	26.8263	27.8042	27.6635	26.984	26.0768	25.7045	25.9182	1.34151	0.0207432	1.04243	2.34488	0.0439862	-1.58407
Q96RP9	GFM1	3	26.2727	27.2967	27.5514	29.377	29.0967	29.0518	27.5327	27.4005	26.5761	2.21175	0.0076424	2.13491	2.50017	0.0406478	-2.00539
Q96SZ6	CDK5RAP1	3	23.5914	25.4368	25.2052	26.9347	26.7189	26.661	24.5335	24.6746	24.8616	1.58693	0.014338	2.0271	4.09956	0.00635294	-2.08164
Q99623	PHB2	2	29.3159	30.1298	30.121	32.4754	31.9162	31.9052	31.3966	31.093	31.0751	2.61637	0.00445806	2.24339	1.87431	0.0665863	-0.91071
Q99714	HSD17B10	3	28.3498	29.2241	29.1165	30.4239	29.9385	30.0295	28.7408	28.6844	28.3816	1.77125	0.0120626	1.23377	2.92149	0.027609	-1.52835
Q99798	ACO2	3	28.8754	29.4904	29.6765	30.7822	30.1581	30.2045	29.2355	28.9995	28.6669	1.51922	0.0152814	1.0342	2.2573	0.0493333	-1.4143
Q9BQ13	KCTD14	3	23.6077	24.7184	24.7303	26.5359	26.3267	26.5369	25.67	24.7759	24.5837	2.29686	0.00744954	2.11438	1.88426	0.0659705	-1.45663
Q9BQ52	ELAC2	2	27.0511	27.3167	27.4488	29.1552	28.7568	28.5767	28.3602	28.2173	28.0255	2.77626	0.00365079	1.55737	1.48228	0.108074	-0.628558
Q9BQ95	ECSIT	3	23.7042	24.3619	25.5681	27.5454	26.5333	27.5045	25.0237	24.3559	25.7977	1.84661	0.0111242	2.64968	1.79754	0.0742592	-2.13532
Q9BT25	HAUS8	3	23.8694	24.7683	24.7682	27.5935	27.4391	27.114	25.0429	24.964	25.0184	3.03536	0.00300565	2.91354	4.10985	0.00771429	-2.37376
Q9BTV4	TMEM43	2	26.0098	26.6051	26.6068	28.8829	28.3455	28.508	26.8	27.7469	27.4429	2.98433	0.00308571	2.17159	1.75113	0.0793333	-1.24889
Q9BUB7	TMEM70	2	26.6721	25.2456	24.7924	29.4007	28.5709	28.8711	27.0233	26.7693	27.5147	2.26827	0.0072	3.3775	2.31519	0.0452483	-1.84511
Q9BV79	MECR	2	23.1803	24.3309	25.1051	27.4647	26.6804	27.2203	26.2288	25.9443	24.6413	2.0689	0.00957088	2.91641	1.31367	0.135161	-1.51702
Q9BVC6	TMEM109	2	25.7288	24.0832	24.6545	28.1001	27.6947	27.2112	26.9024	26.9411	26.7005	2.18848	0.00820789	2.8465	1.42732	0.11424	-0.820648
Q9BW19	KIFC1	2	25.2967	25.2882	25.4699	28.7394	27.8267	28.5107	26.7201	26.661	26.9878	3.36756	0.00228856	3.00735	2.237	0.0506296	-1.56928
Q9BWS9	CHID1	3	24.958	25.5119	26.1916	27.8834	26.3926	27.3971	25.832	25.1159	25.5881	1.37854	0.0190634	1.67054	1.61113	0.092752	-1.71236
Q9BX68	HINT2	3	27.9048	28.5824	28.7965	30.2891	29.8766	30.1301	29.0479	28.7902	28.6861	2.32286	0.00742555	1.67071	2.83613	0.030649	-1.25722
Q9BXW7	CECR5	3	26.9084	28.0898	27.9994	30.1155	29.4834	29.5895	27.7119	27.4375	28.1315	2.07345	0.00950195	2.06356	2.6614	0.036875	-1.96912
Q9BYC9	MRPL20	3	24.9056	25.8341	25.8213	27.7286	27.108	26.313	25.4875	23.8063	24.8543	1.39275	0.0183807	1.52957	1.6633	0.0890473	-2.33387
Q9BYD1	MRPL13	3	29.3723	30.4814	30.3791	33.0319	32.0975	32.2357	29.4342	29.1533	30.6581	2.18231	0.00823132	2.37741	2.11202	0.0534555	-2.70644
Q9BYD2	MRPL9	2	24.1731	24.1285	25.6813	26.908	26.3574	27.3609	25.5133	25.5543	25.5014	1.70849	0.0125236	2.21446	2.01618	0.0564892	-1.35242
Q9BYD3	MRPL4	3	26.0943	26.7558	27.1021	28.8822	28.1977	28.4093	26.8097	26.0705	25.4297	2.17166	0.00855781	1.84569	2.23092	0.0507683	-2.39314
Q9BYD6	MRPL1	3	26.1399	26.3395	26.3006	28.0937	27.7215	28.1334	24.4208	24.1835	25.6006	3.54488	0.00178065	1.72288	2.68234	0.0357189	-3.24789
Q9BYN8	MRPS26	3	25.8557	26.6113	26.914	27.8682	27.8135	27.3733	25.8032	24.6819	26.032	1.59747	0.0140646	1.22465	2.09157	0.0534776	-2.17926
Q9BZE1	MRPL37	3	26.153	26.5438	26.9366	28.3244	28.3853	28.5686	24.1614	24.7765	25.6378	2.85985	0.00331858	1.88159	2.92143	0.027403	-3.56753
Q9GZT3	SLIRP	3	27.8842	28.4713	28.441	30.3645	30.1446	30.2393	28.8709	28.0084	28.1843	3.22653	0.00221012	1.98395	2.65901	0.0376495	-1.89494
Q9GZT6	CCDC90B	2	24.3413	25.3963	24.7276	28.2033	28.4212	27.8402	26.3671	26.0887	26.4842	3.16012	0.00226027	3.33319	3.06171	0.0251171	-1.84159
Q9H0F6	SHARPIN	2	25.4874	25.2497	25.1805	27.6237	27.6091	27.5043	26.9615	26.2724	26.6364	4.64962	0	2.27318	2.03689	0.0539263	-0.95561
Q9H0H5	RACGAP1	3	25.1749	26.4791	26.2469	27.8059	27.6607	27.9769	26.0529	25.8255	25.2503	1.96061	0.0102798	1.84755	2.92527	0.0280305	-2.10496
Q9H1K1	ISCU	2	24.2439	24.1616	25.7137	28.0302	27.6603	27.4113	26.806	26.438	27.2362	2.29988	0.00737079	2.99421	1.39349	0.119292	-0.873863
Q9H2C0	GAN	1	27.5528	28.1209	28.1477	25.8923	26.2272	25.5263	24.8608	24.6847	24.1085	2.73715	0.00363842	-2.05852	1.92309	0.0632807	-1.33064
Q9H2W6	MRPL46	3	26.0882	25.9179	26.4371	28.7399	28.3951	28.367	26.2896	27.1362	26.8134	3.57456	0.00185235	2.35295	2.51321	0.0412101	-1.75429
Q9H3N1	TMX1	2	26.756	27.8598	27.7762	30.5513	30.2364	30.4461	29.5131	28.9797	28.7247	2.88572	0.00348028	2.94726	2.23146	0.0505443	-1.33877
Q9H5Q4	TFB2M	3	24.5202	25.4398	25.5066	28.2487	27.5851	27.5768	26.4047	25.8813	25.3504	2.61643	0.00446527	2.648	2.15733	0.0535909	-1.92471
Q9H845	ACAD9	3	27.0767	27.654	27.6849	29.4514	28.5392	28.71	26.8923	26.6225	26.5838	1.85171	0.0109873	1.42829	2.75579	0.0336667	-2.20066
Q9H8V3	ECT2	3	24.046	24.8437	25.2347	27.6747	26.9023	27.2985	24.9505	24.8136	25.6447	2.47059	0.00640202	2.5837	2.49679	0.0404839	-2.15559
Q9H9B4	SFXN1	3	28.1222	28.7247	28.9524	30.1968	29.5762	29.3875	28.6467	28.6466	28.7734	1.49086	0.0162373	1.12039	1.8483	0.0687273	-1.03127
Q9H9J2	MRPL44	3	25.7855	26.3361	26.4759	28.3556	27.7268	28.2311	25.9955	25.7789	24.498	2.58304	0.00539634	1.90531	2.21696	0.0513293	-2.6803
Q9H9P8	L2HGDH	3	26.536	26.7556	26.7262	28.0886	27.7154	27.7503	26.009	25.7126	26.6618	2.99311	0.00313456	1.17878	2.31819	0.0447703	-1.72358
Q9HAV0	GNB4	2	29.386	30.2839	30.1312	31.9401	31.5363	31.6353	30.9519	30.877	31.0964	2.36936	0.00682301	1.7702	2.21544	0.0516667	-0.728821
Q9HAV7	GRPEL1	3	27.7258	28.7627	28.4247	30.4377	29.9136	29.9537	28.893	28.6138	28.7669	2.17232	0.00856537	1.79723	2.70379	0.0347104	-1.34375
Q9HBH1	PDF	3	26.0863	26.9567	26.7266	28.494	28.0598	28.2978	25.4941	26.7862	25.0941	2.37339	0.00678125	1.69396	2.04405	0.0539801	-2.49238
Q9HD33	MRPL47	3	25.1324	26.5102	26.6625	28.8115	28.1628	28.1405	26.1014	25.8466	25.8455	1.88087	0.0106189	2.2699	3.3071	0.02432	-2.44045
Q9HDC9	APMAP	3	28.3681	28.7754	29.1656	30.6031	30.1358	30.2408	29.2159	29.1898	28.9894	2.34612	0.00737137	1.55686	2.77917	0.0321235	-1.19487
Q9NP58	ABCB6	1	27.0075	28.3998	28.1501	26.3833	25.1163	26.4167	24.1336	24.8608	24.0445	1.4429	0.0174689	-1.88034	1.50399	0.106417	-1.6258
Q9NP72	RAB18	3	26.5933	27.2297	27.1692	28.4402	28.0219	28.1759	27.4141	27.3283	27.1421	2.16616	0.00848294	1.21529	2.48364	0.04	-0.91786
Q9NP92	MRPS30	3	25.4015	25.8258	26.3072	27.7762	27.2351	27.7535	25.9623	25.0449	24.7391	2.27967	0.00726441	1.74343	2.33973	0.0444261	-2.33951
Q9NPA0	EMC7	3	23.1737	24.5966	24.9017	28.6796	27.2085	27.0123	24.3849	24.4561	26.0775	1.98379	0.0101549	3.40947	1.59862	0.0937329	-2.66061
Q9NPE3	NOP10	2	26.0732	26.7882	27.168	28.7523	28.2435	28.5711	28.0618	27.5312	27.9586	2.19126	0.00818412	1.84584	1.41932	0.115779	-0.671754
Q9NQW6	ANLN	2	26.8287	27.6323	27.7423	30.3725	29.8104	30.0384	28.9773	28.7264	29.392	2.89338	0.0034965	2.67267	1.83123	0.071254	-1.04187
Q9NR31	SAR1A	2	28.468	28.8961	29.3758	31.0334	30.3771	30.3636	29.9753	29.7646	29.5336	2.09239	0.00928857	1.67809	1.51001	0.104974	-0.833539
Q9NSE4	IARS2	3	26.7971	27.805	27.7806	29.0687	28.5131	28.6259	26.7238	26.4508	26.7643	1.57238	0.0145928	1.27501	3.35763	0.0261538	-2.08961
Q9NSV4	DIAPH3	3	23.7671	24.9369	25.1824	26.4438	26.7818	26.0474	24.2606	24.8066	25.1983	1.68062	0.0127769	1.79553	2.07546	0.0534264	-1.6692
Q9NUI1	DECR2	2	24.7132	25.3382	26.0566	27.1826	26.7837	26.5175	26.0801	26.1624	25.4524	1.54982	0.0146416	1.45861	1.45808	0.111462	-0.929668
Q9NUJ1	ABHD10	2	26.85	27.4568	27.6515	30.733	30.2404	30.286	29.0679	28.8704	28.9315	3.37445	0.00231156	3.10037	3.02272	0.0257586	-1.46318
Q9NUP1	BLOC1S4	2	25.897	26.3147	24.5892	27.253	26.9352	27.0323	26.4639	26.7001	26.0223	1.30673	0.0215158	1.47322	1.43473	0.113493	-0.678053
Q9NUQ8	ABCF3	2	25.7249	27.0314	26.505	28.2308	27.5725	27.538	27.2735	26.8497	26.9853	1.43305	0.0175971	1.35999	1.35012	0.129262	-0.744246
Q9NV70	EXOC1	2	26.7747	27.3198	27.2932	28.9122	28.4265	28.5221	28.0134	27.9024	27.6701	2.52505	0.00608864	1.49105	1.87021	0.0664907	-0.758306
Q9NVI7	ATAD3A	3	26.1497	27.1081	27.0066	29.9067	29.2411	29.3982	27.3948	27.1243	27.1874	2.78859	0.00370968	2.76054	3.33442	0.025	-2.2798
Q9NW81	ATP5SL	3	24.1884	24.4896	25.1622	27.2096	26.9069	26.6094	24.4826	25.4007	23.5115	2.61945	0.00450163	2.29523	1.88771	0.0660465	-2.44369
Q9NWT1	PAK1IP1	2	25.4845	25.376	25.1402	28.3372	27.8304	27.9804	27.042	26.6922	27.4692	3.93555	0	2.71577	1.65495	0.0877822	-0.981555
Q9NWZ5	UCKL1	3	24.667	24.8252	25.1204	27.7048	27.2482	25.5576	24.8406	24.5983	23.8971	1.37702	0.0192517	1.96601	1.5482	0.100197	-2.39154
Q9NX14	NDUFB11	3	25.633	26.8796	26.9247	28.9137	28.2841	28.3402	26.1835	26.305	26.6063	1.91154	0.0104731	2.03357	3.08385	0.0248148	-2.14773
Q9NX40	OCIAD1	2	26.4833	27.3046	27.6655	29.2507	28.3287	28.7839	28.0845	27.6585	27.6704	1.69006	0.0126619	1.63663	1.51132	0.10497	-0.983336
Q9NXA8	SIRT5	3	24.4284	25.0097	23.9242	27.3253	26.1229	27.0052	25.534	25.3515	24.51	2.11141	0.00933551	2.36368	1.61385	0.0918413	-1.68596
Q9NYK5	MRPL39	3	26.7432	27.726	27.4554	29.8443	28.9742	28.9333	27.3544	27.4749	26.3903	2.01633	0.00993255	1.94239	2.06207	0.0539289	-2.17738
Q9NYL9	TMOD3	2	27.6744	28.9381	28.8455	30.2315	29.7	29.9255	29.3168	29.1559	29.1225	1.55292	0.0146595	1.46629	1.98608	0.0585446	-0.753939
Q9NZ45	CISD1	2	25.5015	25.9668	26.3222	27.6688	27.3141	27.5508	26.8649	26.9291	26.9742	2.43521	0.00639521	1.58108	2.24409	0.0511028	-0.58849
Q9NZN4	EHD2	2	23.9088	25.3037	24.4108	28.691	28.2427	28.0564	27.866	27.6986	27.3196	2.96546	0.00319202	3.78895	1.32405	0.134277	-0.701978
Q9NZW5	MPP6	2	24.8582	25.0509	24.0656	28.9019	28.1498	28.2813	27.761	27.7623	27.6382	3.24244	0.00231837	3.78612	1.4296	0.114062	-0.723841
Q9P015	MRPL15	3	25.5706	26.479	26.7679	28.8402	28.2812	28.5632	26.5013	26.1886	26.1416	2.35502	0.00744348	2.28905	3.50081	0.0265882	-2.28433
Q9P016	THYN1	2	25.3254	26.1256	26.1839	28.4542	27.9095	27.9048	27.6718	27.2409	26.9919	2.5803	0.00537994	2.2112	1.36511	0.124224	-0.787925
Q9P032	NDUFAF4	3	24.441	26.0555	26.0239	28.172	27.3522	27.5845	25.2413	24.1524	24.5427	1.69884	0.0126911	2.19613	2.79813	0.0327296	-3.05744
Q9P035	HACD3	3	27.2439	28.2217	28.2673	30.071	29.8	29.3194	28.0228	28.7918	27.6774	1.98296	0.0101406	1.81918	1.7763	0.0753764	-1.56613
Q9P0J0	NDUFA13	3	25.2908	24.9723	25.9296	31.1465	31.0874	31.7966	26.3127	25.025	26.0976	4.09594	0	5.94592	3.5676	0.0177273	-5.5317
Q9P0J1	PDP1	2	23.3151	24.0009	24.86	28.1917	27.955	28.3572	25.6233	26.0336	25.5414	3.05444	0.00312023	4.10931	3.65382	0.02	-2.43523
Q9P0L0	VAPA	3	27.7426	28.5615	28.6752	29.5671	29.3375	29.4114	28.1802	28.38	28.0417	1.67731	0.0127686	1.11226	3.31345	0.0253333	-1.23805
Q9P2E9	RRBP1	3	26.7659	27.6827	27.5485	28.9388	28.5257	28.7127	27.3064	27.4534	27.4097	1.96472	0.0103081	1.39339	3.33341	0.0246377	-1.33588
Q9P2K8	EIF2AK4	2	25.0044	23.565	25.6113	26.5495	26.2724	26.8198	25.8452	25.5972	25.9256	1.35676	0.0199213	1.82036	1.81607	0.073135	-0.757888
Q9UBG0	MRC2	2	24.2023	24.9704	24.2846	27.2264	26.7322	26.8899	26.224	26.2416	26.0798	3.01394	0.00291507	2.46376	2.11618	0.0532935	-0.767713
Q9UBI6	GNG12	2	25.8163	26.7849	27.0411	29.912	29.5582	29.2365	28.9022	28.8931	28.3426	2.70006	0.00368459	3.02144	1.47638	0.108481	-0.856243
Q9UBR2	CTSZ	2	24.3171	24.6294	24.4078	30.7187	30.2499	30.1585	29.8282	29.3963	29.2825	5.13989	0	5.92424	1.6563	0.0880728	-0.87332
Q9UBW7	ZMYM2	1	27.245	27.3516	27.5453	25.4691	25.4035	25.7275	24.683	25.1357	24.6625	3.81645	0.000910891	-1.84726	1.73814	0.0796923	-0.706305
Q9UGM6	WARS2	2	24.4267	24.0088	24.1652	26.9149	26.2449	26.4955	25.6328	24.5806	25.3978	3.28481	0.00244828	2.3515	1.6445	0.0887685	-1.34803
Q9UGN5	PARP2	2	26.0381	24.4632	24.7171	29.2173	28.1957	28.643	27.3981	26.9971	27.2657	2.49633	0.00624442	3.6125	1.99939	0.0575772	-1.46501
Q9UGP8	SEC63	3	24.8388	26.5772	25.7209	26.9184	27.3781	27.4496	24.2155	25.5873	25.5629	1.35798	0.0199011	1.53642	1.93373	0.0632141	-2.12681
Q9UI09	NDUFA12	3	24.0489	25.1104	25.2533	27.4615	26.9838	27.4258	25.6448	25.3906	24.4288	2.42857	0.00657957	2.48619	2.22342	0.0505422	-2.13567
Q9UII2	ATPIF1	2	28.6954	28.3324	27.8261	30.6794	30.3129	30.9111	29.0966	28.7723	29.3946	2.80864	0.00352361	2.34983	2.45821	0.0396602	-1.54663
Q9UIJ7	AK3	3	27.3918	28.2806	28.1974	30.0085	29.5793	29.5805	28.4819	28.3029	28.1479	2.29173	0.00738928	1.76615	2.91672	0.0272	-1.41186
Q9UJZ1	STOML2	2	27.5651	28.2	28.1706	31.0297	30.6686	30.9017	28.8444	28.89	28.9379	3.6183	0.00197143	2.88804	4.26241	0.012	-1.97586
Q9UK39	CCRN4L	2	23.3903	23.8419	24.6754	26.8338	25.934	26.2483	25.0469	25.1928	24.8854	2.17294	0.00857294	2.36951	2.019	0.0561256	-1.297
Q9ULC3	RAB23	2	23.7766	25.4525	26.0796	28.1973	27.591	27.3765	27.0148	26.8399	26.6937	1.63786	0.0131239	2.6187	1.53181	0.102486	-0.872162
Q9ULV4	CORO1C	2	26.8989	27.7289	28.4761	32.3519	31.7444	31.8564	31.3158	31.3617	31.3607	3.01723	0.00292308	4.28291	1.56739	0.097131	-0.638189
Q9ULW0	TPX2	2	25.9559	26.8932	27.1369	28.529	28.077	28.2953	27.3208	27.2759	27.2587	1.89078	0.0105997	1.63841	2.816	0.0310573	-1.0153
Q9UMS0	NFU1	3	26.1713	26.6579	26.8085	27.9337	27.4993	27.2542	26.9988	26.1861	25.9407	1.67241	0.0127732	1.01652	1.46354	0.11067	-1.18717
Q9UN81	L1RE1	1	26.9302	27.5592	27.2111	26.1335	25.9296	26.0657	24.5515	25.0592	24.1201	2.46736	0.00636181	-1.19056	2.2081	0.0512094	-1.46599
Q9UPN7	PPP6R1	1	26.3573	27.5764	27.5262	25.8741	24.9643	25.1585	27.017	27.3442	27.3768	1.70213	0.0126532	-1.82097	2.51127	0.0408667	1.91368
Q9UPV0	CEP164	1	30.3544	29.9658	31.2267	25.9327	25.3426	25.3775	28.8393	29.5106	28.8176	3.53705	0.001725	-4.96467	3.52927	0.0262128	3.50488
Q9Y277	VDAC3	2	27.0756	28.0047	28.0029	31.3773	30.6237	31.0178	30.095	29.7966	29.4519	3.02779	0.00295556	3.31185	1.8917	0.0654915	-1.22511
Q9Y285	FARSA	2	28.5641	29.5889	29.89	31.1213	30.56	30.6308	30.1734	30.2421	30.0379	1.50172	0.0158283	1.42307	1.53349	0.102271	-0.61959
Q9Y2H6	FNDC3A	3	23.7491	24.0944	25.1566	26.3081	26.1869	26.0386	24.2682	24.95	24.5716	1.89237	0.01062	1.84448	2.76235	0.0332439	-1.58125
Q9Y2L1	DIS3	2	24.1354	25.3048	24.8897	28.1389	27.6811	27.5854	26.9373	26.7538	26.6248	2.85917	0.0032967	3.0252	2.22308	0.0503904	-1.02986
Q9Y2Q3	GSTK1	2	27.313	27.8701	27.863	29.7213	29.2165	28.7997	28.4472	28.4447	28.158	2.07102	0.00952174	1.5638	1.46762	0.109894	-0.895895
Q9Y2S7	POLDIP2	3	25.3593	26.0903	26.4643	27.9699	27.7966	27.7295	25.9849	25.5227	25.9785	2.30158	0.00738588	1.86071	3.53814	0.0222222	-2.0033
Q9Y2T2	AP3M1	2	26.5968	27.2032	27.375	28.5779	27.9573	28.1694	27.5975	27.7347	27.3896	1.77283	0.0120336	1.17654	1.47401	0.108522	-0.660957
Q9Y2Z2	MTO1	3	23.3311	26.0205	24.8719	27.6093	26.5444	27.2748	24.5057	25.4473	25.2555	1.33729	0.0208764	2.40165	2.08457	0.0531697	-2.07332
Q9Y2Z4	YARS2	3	24.4694	25.3837	24.993	27.8304	28.0549	27.7693	25.4584	26.061	24.4412	3.33779	0.00215962	2.93617	2.22631	0.0504606	-2.56465
Q9Y305	ACOT9	2	23.2052	24.3877	25.5322	29.5079	28.9148	28.6959	26.7128	27.0955	26.4331	2.54675	0.00576504	4.66448	2.75229	0.0328837	-2.29241
Q9Y333	LSM2	2	27.5353	28.6461	28.4289	30.7232	30.3087	30.3007	29.6998	29.7684	29.7462	2.43688	0.00640288	2.2408	2.12799	0.0535801	-0.706071
Q9Y385	UBE2J1	2	24.2496	25.051	24.3039	27.8566	27.4684	27.1287	26.228	26.1455	26.4281	3.0458	0.00305747	2.94971	2.23811	0.0507864	-1.21738
Q9Y394	DHRS7	2	25.9366	27.1599	26.3813	29.6017	28.9008	29.262	28.0137	27.8779	28.1193	2.59381	0.00495625	2.76223	2.3691	0.0425211	-1.25116
Q9Y399	MRPS2	3	25.9871	25.8971	25.1992	28.1367	28.1096	28.1596	25.3265	26.2714	26.1894	3.214	0.00215152	2.44083	2.72569	0.0337143	-2.20621
Q9Y3B7	MRPL11	3	25.351	25.9654	25.1409	27.9449	27.9626	27.743	26.3432	25.8575	24.329	3.13254	0.00247368	2.39768	1.75045	0.0796486	-2.37358
Q9Y3D9	MRPS23	3	26.8803	27.2372	26.5068	29.1328	28.4328	28.789	27.1096	26.7409	26.2719	2.54902	0.00578161	1.91013	2.5595	0.0392108	-2.07744
Q9Y3U8	RPL36	2	29.9717	30.7762	30.9158	32.4204	31.7846	31.6737	31.3097	31.2812	31.0387	1.6987	0.0126845	1.40502	1.40844	0.116478	-0.749736
Q9Y446	PKP3	2	24.5464	27.5651	24.9547	29.5961	28.9462	29.2119	28.2268	28.4709	28.2563	1.67929	0.0128008	3.56268	1.99252	0.0581844	-0.93338
Q9Y4E5	ZNF451	2	24.259	24.716	24.9211	27.2655	26.9615	26.8832	26.4921	26.5853	26.0502	3.34154	0.00216981	2.40468	1.51161	0.104966	-0.660842
Q9Y4P1	ATG4B	2	26.3324	27.5063	27.4415	29.1767	28.634	28.5833	28.2012	27.9111	27.9186	1.79402	0.0117342	1.7046	1.68335	0.0847461	-0.787707
Q9Y4R8	TELO2	2	25.5696	27.1203	27.0815	28.4747	28.0428	28.253	27.6485	27.6897	27.6155	1.47054	0.0168751	1.66635	2.05859	0.0536566	-0.605581
Q9Y5M8	SRPRB	2	25.4672	26.116	26.0025	28.0983	27.4745	27.2415	26.5285	26.6845	26.7074	2.23525	0.00728544	1.74285	1.67494	0.0872653	-0.964623
Q9Y639	NPTN	3	25.7884	26.1377	26.1645	26.9284	26.8763	27.2654	26.684	26.2584	26.0257	2.35121	0.00742733	0.993174	1.4292	0.114228	-0.700661
Q9Y676	MRPS18B	3	23.7549	25.9602	25.8574	27.6471	27.3607	27.9364	25.4839	25.6043	24.7195	1.53666	0.0150987	2.45719	2.74175	0.0337753	-2.37882
Q9Y697	NFS1	3	23.6909	26.4805	24.6827	27.8728	28.9713	28.5463	26.7909	25.0714	25.8172	1.79434	0.0117476	3.51208	1.9131	0.0642338	-2.57029
Q9Y6M0	PRSS21	2	24.0169	24.5424	24.7179	27.334	26.3453	26.2704	25.1636	25.7294	25.5832	2.28173	0.007308	2.22419	1.41048	0.11599	-1.1578
S4R3N1	HSPE1-MOB4	2	30.6464	31.2701	31.1544	32.7313	32.139	32.3169	31.9638	31.6042	31.4689	2.2102	0.00769881	1.37208	1.45155	0.112076	-0.716729
X1WI28	RPL10	2	29.9007	30.672	30.7148	31.8299	31.5682	31.5757	31.087	31.1353	30.5915	1.93801	0.0103909	1.22878	1.68625	0.084825	-0.72002
		Proteins in cluster2 and cluster3 exhibited a significant increase in cell lysates of MCF7DOX compared to MCF7, followed by a decrease in which of MCF7DOX/MGAT3 compared MCF7DOX
