# Supplementary material for: Bisecting GlcNAc modification reverses the chemoresistance via attenuating the function of P-gp
Source: Theranostics. 2024 Aug 19;14(13):5184–99. doi: 10.7150/thno.93879 (PMC11388069; doi:10.7150/thno.93879)
Supplement: Supplementary file 7 — Supplementary table 6. [file thnov14p5184s7.xlsx]

## Sheet: Table S5 proteins identified in
Table S6. Proteins identified in MVs from MCF7, MCF7DOX and MCF7DOX/MGAT3 cells
Protein.Accession	Gene.name	cluster	MCF7_1	MCF7_2	MCF7_3	MCF7ADR_1	MCF7ADR_2	MCF7ADR_3	MCF7ADRM.1	MCF7ADRM.2	MCF7ADRM.3	Log10p(MCF7ADR vs. MCF7)	q(MCF7ADR vs. MCF7)	Log2fd(MCF7ADR vs. MCF7)	Log10p(MCF7ADRMGAT3 vs. MCF7ADR)	q(MCF7ADRMGAT3 vs. MCF7ADR)	Log2fd(MCF7ADRMGAT3 vs. MCF7ADR)
A0A024R571	EHD1	4	19.7766	19.9512	19.458	25.6774	25.492	25.6767	24.9358	25.0235	25.1072	5.51961	5.3e-05	5.88674	2.77198	0.00116129	-0.593175
A0A087WXM6	RPL17	3	25.7742	25.6694	25.7676	24.9646	25.1387	24.4805	24.09	24.1763	23.6107	1.92637	0.0194394	-0.875809	1.57098	0.00683938	-0.902261
A0A087X0X3	HNRNPM	3	26.7119	26.5722	26.6927	25.698	26.0062	25.6173	24.3752	24.5753	24.4345	2.66096	0.00444472	-0.885103	3.23365	0	-1.31218
A0A0A0MR02	VDAC2	3	26.8478	26.7526	26.7988	24.8763	25.1425	25.0276	22.4246	22.6556	22.3846	4.58205	0.000166953	-1.78431	4.60538	0	-2.52715
A0A0R4J2E8	MATR3	3	23.8781	24.2482	24.0646	23.5235	23.4587	23.1252	21.8836	21.9716	22.6133	1.88279	0.0213872	-0.694504	2.01429	0.00218919	-1.21296
A0A5K1VW95	MDH1	5	22.6824	22.6024	21.491	24.1018	24.2921	23.8118	25.3703	25.3487	25.633	1.94053	0.0189076	1.80997	2.93553	0	1.38207
A0A7I2V2T3	IMPDH2	4	23.9679	23.9803	23.9066	25.3214	25.3344	25.3828	24.2496	24.2592	24.2265	5.92401	5.3e-05	1.39457	6.09834	0	-1.10107
A0A7I2V4Z0	SYNCRIP	4	23.8029	23.6194	23.4707	25.1824	25.1748	25.3619	24.2604	24.155	24.1423	3.83631	0.000487849	1.6087	3.90465	0	-1.0538
A0A7I2V5Y5	KIF23	2	23.0015	23.1318	23.2559	22.2362	21.8134	21.9127	24.386	24.1816	24.5642	2.82714	0.0032467	-1.1423	3.83964	0	2.38984
A0A7I2V659	EEF1A1	4	29.351	29.465	29.2238	30.7717	30.8054	30.8063	29.689	29.3573	29.3947	4.4766	0.000192772	1.44786	3.62183	0	-1.31415
A0A7P0T861	CALR	3	25.7403	25.8882	25.8135	24.1993	23.9199	24.0651	22.5442	22.9269	22.001	4.36289	0.000232639	-1.75257	2.30192	0.00255118	-1.57075
A0A7P0Z497	PPIB	3	25.0802	25.4171	25.6558	23.4739	23.2719	23.6093	22.3547	22.8189	22.4681	3.24719	0.00142764	-1.93265	2.21539	0.00241791	-0.90446
A0A8V8TNT7	WDR1	4	24.7338	24.6886	24.9872	25.5935	25.7786	25.5499	25.0432	24.7903	25.1161	2.70381	0.00407632	0.83747	2.25331	0.00247328	-0.657494
A6NNI4	CD9	4	26.5438	26.3039	26.39	27.3311	27.522	27.7382	26.8311	26.8835	27.0159	2.91136	0.00276356	1.11786	2.05593	0.00226573	-0.620243
B4DLR8	NQO1	3	26.0635	26.1367	26.2	25.0006	25.0576	24.967	24.2724	24.2919	24.3968	4.72492	0.000127359	-1.12498	3.90431	0	-0.688064
B8ZZL8	HSPE1	4	24.7792	24.7787	24.7484	26.398	26.3029	26.1122	25.1416	24.3771	25.2894	4.22743	0.000270552	1.50224	1.97443	0.00209032	-1.33498
C9J406	IMMT	3	25.5374	25.8248	25.1685	21.3753	21.3904	21.5464	18.4601	20.7635	18.1047	4.48454	0.000192772	-4.07283	1.30591	0.0143814	-2.32793
E7ES33	SEPTIN7	5	22.2099	22.0244	22.0919	24.47	24.4527	24.233	25.1905	24.9701	25.2692	4.77081	0.000119361	2.27645	2.52525	0.000964286	0.758046
G3V203	RPL18	3	25.8794	25.86	25.9535	24.8698	25.2025	25.0628	23.8506	23.9434	24.377	2.97382	0.0024589	-0.852591	2.19642	0.00238235	-0.988045
I3L4N8	ACTG1	1	31.0756	31.0626	31.0672	31.9004	31.8233	31.8116	30.5662	30.3647	30.4721	4.99191	0.000103458	0.776668	4.54497	0	-1.37746
J3KTL2	SRSF1	2	24.4453	24.6034	23.8452	23.0769	22.9606	22.8369	24.0995	24.1177	23.6375	2.28954	0.00919144	-1.33981	2.35283	0.0026129	0.993402
O00299	CLIC1	4	26.1341	26.159	25.9175	28.1478	28.2555	28.1417	27.4258	27.069	27.281	4.80433	0.000113643	2.11146	2.95738	0	-0.923087
O43852	CALU	1	24.2187	24.2076	23.9935	25.2162	24.6909	24.7158	22.9202	22.9274	22.8761	1.77239	0.0264282	0.734351	3.47757	0	-1.96642
O75390	CS	3	25.6512	25.8162	25.6166	24.3808	24.4311	24.4024	23.7224	22.8734	23.6962	4.46572	0.000192772	-1.28993	1.59985	0.0063617	-0.974099
P00338	LDHA	5	23.6878	22.8898	23.2838	26.6736	26.6831	26.7117	27.4177	27.5848	27.2607	3.91014	0.000432857	3.40232	2.82799	0.00121348	0.731627
P00505	GOT2	1	23.2002	23.0355	23.1124	23.7658	24.0293	23.9535	22.1488	22.338	22.2113	3.02326	0.0022248	0.800168	4.20527	0	-1.6835
P01111	NRAS	2	25.4663	25.4652	25.5699	24.5355	23.963	24.0753	24.806	24.6759	25.0034	2.73466	0.00386749	-1.3092	1.48112	0.00884422	0.637179
P04406	GAPDH	1	29.0244	29.1096	29.1415	29.6675	29.6471	29.7699	28.9118	28.4541	28.5955	3.5121	0.000859082	0.603031	2.75148	0.00114894	-1.04108
P04792	HSPB1	3	28.7201	28.6383	28.518	27.4097	27.6013	27.2836	26.2818	26.2843	26.3116	3.39726	0.00108328	-1.19394	3.59585	0	-1.13899
P04843	RPN1	3	25.1834	25.2046	25.2236	21.6704	22.9682	19.9217	18.4731	18.9614	19.2188	1.85397	0.0224214	-3.68374	1.3547	0.0121905	-2.6357
P05198	EIF2S1	5	22.9824	23.1043	23.1871	24.5515	24.3882	24.3834	25.4591	25.4774	24.8437	4.11634	0.000319221	1.34978	1.71956	0.00367033	0.819035
P05362	ICAM1	5	25.0397	25.2759	24.9115	26.0415	26.0381	26.1097	27.5155	27.5691	26.9906	3.08083	0.0020043	0.987363	2.65057	0.00108	1.29533
P05388	RPLP0	3	25.1978	25.2837	25.2105	23.8244	24.5312	24.3797	23.1512	23.1989	23.5923	1.98285	0.0173209	-0.985544	1.65519	0.00538378	-0.930925
P05783	KRT18	3	29.7826	29.8019	29.6751	27.2854	27.2891	27.15	26.2049	26.2399	26.2928	5.69874	5.3e-05	-2.51169	4.3451	0	-0.995653
P06576	ATP5B	3	27.4851	27.5799	27.506	25.0953	25.0161	24.9462	24.078	24.1735	23.9013	5.9606	5.3e-05	-2.50444	3.36148	0	-0.968278
P07237	P4HB	3	27.2264	27.2721	27.262	24.8557	25.16	25.1863	22.9776	22.3821	22.7248	4.47008	0.000192772	-2.18613	3.51736	0	-2.37253
P08183	ABCB1	4	20.6696	20.5684	20.0969	29.1968	28.9135	28.9109	26.7927	26.8193	28.1439	5.74667	5.3e-05	8.5621	1.73706	0.00375281	-1.7551
P08758	ANXA5	3	28.4627	28.5427	28.4123	27.3167	27.4478	27.2227	26.7453	26.3709	26.83	3.95515	0.000416411	-1.14346	1.92439	0.002	-0.680318
P09651	HNRNPA1	4	25.5248	25.2273	25.2814	26.741	26.7828	26.7102	25.9256	25.6613	25.5006	3.92913	0.00042503	1.40012	2.94809	0	-1.04878
P0DP25	CALM2	4	26.9041	26.9328	27.0014	29.6026	29.5176	29.3827	28.5038	28.5976	28.6718	5.46812	5.3e-05	2.55484	3.45954	0	-0.909846
P10599	TXN	4	25.329	25.1284	25.2443	27.8946	27.8139	27.7467	27.207	27.2069	27.2599	5.44104	5.3e-05	2.5845	3.67415	0	-0.593791
P10809	HSPD1	3	28.0152	27.9903	27.9814	26.4935	26.7847	26.597	24.5167	24.3986	24.4703	4.04603	0.000361506	-1.37055	4.71407	0	-2.1632
P11940	PABPC1	1	23.6224	23.9319	23.6351	25.1479	25.3236	25.0953	23.333	23.2661	23.5163	3.54663	0.000801828	1.4591	4.23751	0	-1.81715
P12236	SLC25A6	3	27.1467	27.784	27.6285	23.2191	22.4013	23.0512	21.402	21.2384	20.2896	3.9058	0.000432857	-4.6292	1.95923	0.00206369	-1.91388
P12429	ANXA3	2	25.5769	26.2711	25.9142	21.8267	21.6803	22.0694	23.1707	22.8501	23.1044	4.21665	0.000273659	-4.06197	2.8571	0.00125581	1.18294
P12956	XRCC6	3	24.2008	23.8699	23.9943	23.8019	23.1978	23.2665	22.7781	22.8737	22.7096	1.31263	0.066889	-0.599599	1.49371	0.00888889	-0.63494
P13667	PDIA4	3	26.159	25.9868	26.0838	23.8461	23.9034	23.8594	22.485	23.0762	22.4701	5.70872	5.3e-05	-2.20688	2.39806	0.00165289	-1.19254
P14174	MIF	5	23.8985	24.1629	23.7929	25.7826	25.8245	25.922	26.7031	27.0706	26.6413	4.05944	0.000359471	1.89161	2.6266	0.00104854	0.961997
P15880	RPS2	3	25.7259	26.0398	25.9076	25.3584	25.3586	25.1596	23.8582	23.9965	24.0184	2.22149	0.0104623	-0.59895	4.05536	0	-1.33445
P16401	HIST1H1B	3	26.9905	26.9204	26.9968	26.1532	26.1618	25.9828	24.1126	23.9671	23.9574	3.79129	0.000525526	-0.869991	4.95948	0	-2.08692
P17987	TCP1	5	21.0086	21.1527	20.8669	22.3628	21.9208	22.4821	24.3395	24.4372	23.2995	2.55649	0.00536279	1.24586	1.93296	0.00203774	1.77016
P18669	PGAM1	5	24.0352	24.0852	24.3753	25.8962	25.685	25.9126	26.5686	26.534	26.625	3.68516	0.000636953	1.66606	3.17383	0	0.744588
P21796	VDAC1	3	26.9291	27.0483	26.8243	24.0176	24.1606	24.1433	21.5587	21.2892	21.3338	5.44192	5.3e-05	-2.82677	5.05209	0	-2.71325
P22234	PAICS	5	21.8824	22.1632	22.1612	24.2909	24.5303	24.4253	25.0492	25.0305	25.4053	4.45032	0.000196457	2.34654	2.22145	0.00243609	0.746165
P23526	AHCY	5	23.6318	23.9274	23.7518	25.124	25.3083	24.674	25.7639	25.8003	26.1827	2.44012	0.0067496	1.26512	1.72187	0.00369061	0.880184
P23528	CFL1	4	27.5707	27.396	27.48	29.6681	29.7034	29.4854	28.5139	28.8795	28.8763	4.84221	0.000108019	2.13672	2.46579	0.00176991	-0.862406
P23634	ATP2B4	5	21.5674	21.6176	21.758	23.1967	22.8462	22.6107	23.8379	24.2049	24.239	2.63298	0.0046564	1.23685	2.32173	0.002592	1.20939
P25705	ATP5A1	3	27.0299	27.1892	27.1895	23.9924	23.5798	23.8043	21.737	21.3102	21.632	4.86013	0.000106006	-3.34409	3.66014	0	-2.23238
P27824	CANX	3	28.138	28.3075	28.0481	25.8576	26.7027	25.9827	23.6724	23.5263	23.7535	2.71337	0.00403677	-1.98356	3.13143	0	-2.53024
P28066	PSMA5	5	23.4185	23.9529	23.8415	24.6802	24.3384	24.3365	24.9303	25.0426	25.4134	1.6392	0.0344775	0.714027	1.66322	0.00541304	0.677099
P29966	MARCKS	5	23.6488	23.4952	23.5403	25.6897	26.0179	25.6617	27.3606	27.4815	27.4857	4.26158	0.000253522	2.22834	3.77224	0	1.65285
P30044	PRDX5	3	25.9876	25.8887	26.0022	25.2288	25.537	25.3102	24.4312	24.5871	24.5637	2.43154	0.00683802	-0.600838	2.87384	0.0013012	-0.831334
P30086	PEBP1	5	22.0033	22.5266	21.6698	22.75	23.2779	23.0575	25.0612	25.0628	24.8954	1.51865	0.0435712	0.961898	3.57901	0	1.97798
P31946	YWHAB	5	24.2422	24.3974	24.5005	26.1091	25.9935	25.8721	26.6804	27.0376	26.7189	4.03514	0.000362479	1.61156	2.46438	0.00175439	0.820716
P35221	CTNNA1	5	22.1972	22.7313	22.368	23.8341	23.4667	23.6807	24.5495	24.6056	24.8782	2.52917	0.00563698	1.22835	2.63861	0.00106931	1.01725
P35232	PHB	3	26.1301	25.8541	25.9938	23.4328	23.4978	22.934	20.338	21.0579	20.5224	3.80401	0.000520366	-2.70445	3.15775	0	-2.6488
P36578	RPL4	3	26.6224	26.6527	26.8365	25.8006	25.8941	25.8355	24.8192	24.9552	25.0082	3.54565	0.000801828	-0.860484	3.89786	0	-0.915913
P37802	TAGLN2	5	23.0165	23.1074	23.2041	25.0468	24.7993	25.0474	26.0138	26.074	26.0923	4.32482	0.000235282	1.85516	3.66117	0	1.09554
P39023	RPL3	3	25.8994	25.9	25.9053	25.0942	24.9816	25.011	24.2049	24.3989	24.4686	4.87547	0.000106006	-0.872623	2.84175	0.00122727	-0.671503
P39656	DDOST	3	24.6693	24.8021	24.2911	21.6737	23.0238	22.6145	21.1903	21.4629	20.575	2.13279	0.0125737	-2.15011	1.33201	0.0135023	-1.36129
P40227	CCT6A	4	23.2597	22.7878	22.9957	24.4456	24.5763	25.1514	23.7447	23.6621	23.828	2.58194	0.00514571	1.71006	1.93626	0.00205063	-0.979511
P49327	FASN	2	26.6172	26.6763	26.682	21.7759	21.1823	21.7086	24.7156	24.7067	24.7396	4.95316	0.00010382	-5.10286	4.13771	0	3.16502
P49411	TUFM	3	30.267	30.321	30.4557	28.2218	27.8045	27.5977	26.2992	26.4232	26.3133	3.67949	0.000636953	-2.4732	2.90862	0.00135	-1.52946
P50454	SERPINH1	3	24.9234	26.302	25.4493	22.7698	22.8958	22.8872	22.0228	22.3345	21.9774	2.58948	0.00508676	-2.70734	2.46144	0.00172414	-0.739324
P50990	CCT8	5	22.0748	22.0138	22.0204	24.5157	24.5537	24.4839	25.0941	25.1309	25.1305	7.01642	3.25e-05	2.48142	4.85177	0	0.600719
P50995	ANXA11	3	25.1307	25.0223	25.1557	23.0371	23.1772	22.7509	21.8127	21.3709	20.9695	4.0519	0.000361356	-2.11448	2.37218	0.00263415	-1.60405
P51149	RAB7A	1	25.2412	25.2445	25.0638	26.2462	26.2822	26.2235	25.1358	24.7878	24.9336	4.17307	0.000294682	1.06746	3.65322	0	-1.29824
P52907	CAPZA1	5	23.5375	23.6834	23.6496	24.6934	24.6765	24.4789	25.3069	25.4279	25.4178	3.57873	0.00077534	0.99274	3.20269	0	0.76792
P55786	NPEPPS	5	21.1817	20.8942	20.915	22.2183	22.4172	22.3811	23.4756	23.9241	22.9861	3.57195	0.000780743	1.34191	1.80832	0.00390643	1.12304
P56537	EIF6	5	21.5994	21.3143	22.0181	23.5525	23.4368	22.9025	24.5531	24.4641	25.1784	2.35137	0.00809166	1.65334	2.05238	0.00225	1.4346
P58546	MTPN	4	23.1168	23.3372	23.3692	25.2109	25.4171	25.6948	24.703	24.5653	24.8177	3.75251	0.000558494	2.16652	2.03678	0.00220408	-0.745569
P60709	ACTB	4	27.7352	27.6133	28.2002	29.9217	30.1853	30.3633	28.2545	28.2077	28.3615	3.32977	0.00123578	2.3072	3.79978	0	-1.88219
P60953	CDC42	1	24.8319	25.5331	24.5928	26.6414	27.0375	26.8005	24.5626	23.5246	23.3094	2.42145	0.00692305	1.84057	2.77204	0.00117391	-3.02759
P61981	YWHAG	1	25.2328	25.3347	25.2045	26.742	27.0993	26.1703	24.4496	24.464	24.5882	2.17653	0.0114849	1.4132	2.86073	0.00128571	-2.16993
P62249	RPS16	3	24.9923	25.2327	25.0189	24.2331	24.1527	24.283	23.3843	23.4967	23.6608	3.266	0.00138787	-0.858348	2.87477	0.00131707	-0.709028
P62424	RPL7A	3	25.6168	25.43	25.3824	24.6103	24.3007	24.5509	23.7428	23.729	24.1917	2.94405	0.00258594	-0.989154	1.54226	0.00789744	-0.599441
P62805	HIST1H4A	2	28.6674	28.5199	28.6497	25.4864	25.351	25.4899	26.0572	26.1187	26.0118	5.96948	5.3e-05	-3.16992	3.44516	0	0.620108
P62873	GNB1	5	25.7127	25.5085	25.5531	26.3265	26.3574	26.3017	27.4112	27.4337	27.7818	3.48712	0.000895134	0.737112	3.25483	0	1.21372
P63241	EIF5A	4	25.1321	25.0358	24.9325	27.3367	27.4074	27.3036	25.7483	25.3594	25.447	5.42477	5.3e-05	2.31574	3.9446	0	-1.83101
P68371	TUBB4B	3	28.3995	28.4437	28.2886	27.6284	27.758	27.6929	26.8714	26.4448	26.8545	3.48945	0.000895134	-0.684166	2.59118	0.00101887	-0.969493
P80723	BASP1	5	25.5435	25.6173	25.4806	26.9849	27.0867	26.9712	27.8363	27.9311	28.0407	4.97008	0.000103458	1.46712	3.73151	0	0.921779
Q00610	CLTC	2	26.1029	26.2346	26.0701	24.6495	24.8041	24.5954	25.8805	25.8552	25.8653	4.2625	0.000253522	-1.45286	4.32764	0	1.184
Q00839	HNRNPU	3	25.8685	25.9118	25.9215	24.9334	24.7265	24.8497	23.5238	23.3349	23.5706	4.16255	0.000296152	-1.06407	3.88071	0	-1.36008
Q01469	FABP5	5	23.0636	22.9391	22.9862	26.3104	26.3015	26.1187	26.8697	27.0236	26.9713	5.83412	5.3e-05	3.24727	3.1152	0	0.711309
Q06210	GFPT1	5	20.5188	20.4394	20.824	22.4623	22.4784	22.5323	24.1462	24.1925	23.6055	4.04138	0.000361506	1.89694	2.84922	0.00124138	1.49041
Q06323	PSME1	5	23.04	22.786	22.9346	23.4109	23.55	23.648	24.0991	24.3223	23.9961	2.44044	0.0067496	0.61613	2.15425	0.00229787	0.602851
Q07065	CKAP4	3	24.7918	24.9008	24.8035	24.0593	24.1246	24.0851	21.7371	22.3338	22.1177	4.33027	0.000235282	-0.742355	3.4939	0	-2.0268
Q08211	DHX9	3	24.4865	24.51	24.4703	22.9832	23.199	23.1724	22.5605	22.5798	22.4365	4.42415	0.000205294	-1.37077	2.72257	0.0011134	-0.592574
Q13263	TRIM28	3	24.4512	24.4414	24.3827	23.5778	23.5648	23.91	23.0513	23.0766	23.1187	2.52502	0.00563698	-0.740895	2.20067	0.0024	-0.601998
Q14204	DYNC1H1	5	22.5056	22.3479	22.3261	23.2604	23.1809	23.0088	24.9997	25.2162	25.2482	2.90059	0.00281417	0.756831	4.30935	0	2.00466
Q14974	KPNB1	5	23.3861	22.9687	22.2627	23.9995	24.0647	23.8565	25.4699	25.4111	24.7417	1.5242	0.0432014	1.10103	2.15879	0.00233094	1.23399
Q15185	PTGES3	4	25.0927	25.2668	24.9843	26.4441	26.2775	26.512	25.1069	25.4256	25.1621	3.56216	0.000791723	1.29662	3.21449	0	-1.17968
Q15758	SLC1A5	1	27.204	26.9252	26.8669	27.6932	27.7419	27.7519	24.1422	22.3525	21.1455	2.63992	0.00460983	0.730332	2.39806	0.00166667	-5.18232
Q58FF8	HSP90AB2P	1	23.62	23.6275	23.7625	24.8143	26.1773	25.8089	23.7525	21.4111	20.2862	2.0348	0.0155986	1.93017	1.5811	0.00691099	-3.78356
Q71U36	TUBA1A	3	25.167	25.07	24.9848	24.4885	24.4602	24.2703	22.0843	20.9515	21.1434	2.82105	0.00327149	-0.667629	2.96844	0	-3.01326
Q8NBS9	TXNDC5	3	24.3903	24.0204	24.0774	21.9404	22.5556	21.9732	21.0615	21.4118	21.5017	3.01786	0.00223709	-2.00629	1.5856	0.00632804	-0.831392
Q93077	HIST1H2AC	3	30.6657	30.5607	30.6295	28.324	28.0257	28.1292	25.5929	24.4011	25.24	4.92048	0.00010382	-2.45903	2.97145	0	-3.08162
Q99536	VAT1	4	23.9255	23.8897	21.0546	26.7915	26.6202	26.6935	25.9659	26.1581	26.1317	1.76785	0.026583	3.74515	2.85859	0.00127059	-0.616489
Q99714	HSD17B10	3	26.1416	24.4357	23.3159	21.9604	21.9261	20.9814	19.9306	20.2009	20.0518	1.56865	0.0398499	-3.00841	2.04065	0.00221918	-1.56155
Q9H0H5	RACGAP1	2	23.9631	23.6514	23.783	22.4647	22.3368	22.6875	24.3601	24.454	24.282	3.17051	0.00166605	-1.30285	4.09282	0	1.86902
Q9H0U4	RAB1B	3	27.7502	27.8101	27.3044	26.4822	26.3466	26.3496	24.9743	25.0546	24.6041	2.75371	0.00377183	-1.22873	3.31548	0	-1.51517
Q9NZT1	CALML5	1	24.3369	24.2415	24.223	25.2569	25.113	25.1246	23.347	23.5379	23.5476	3.98953	0.000390126	0.897695	4.52526	0	-1.68734
Q9UBI6	GNG12	5	22.6987	22.9327	22.9497	25.5877	25.1345	24.8697	26.0143	25.6723	26.3437	3.31611	0.00126537	2.33693	1.33212	0.013566	0.812798
Q9UHD8	SEPTIN9	5	21.3512	20.7236	21.1984	22.8381	23.1668	22.9816	24.8247	24.9096	24.9472	3.0741	0.00202113	1.9044	4.31241	0	1.89835
		Proteins in cluster1 and cluster4 exhibited a significant increase in MVs of MCF7DOX compared to MCF7, followed by a decrease in which of MCF7DOX/MGAT3 compared MCF7DOX
