# Supplementary material for: Bisecting GlcNAc modification reverses the chemoresistance via attenuating the function of P-gp
Source: Theranostics. 2024 Aug 19;14(13):5184–99. doi: 10.7150/thno.93879 (PMC11388069; doi:10.7150/thno.93879)
Supplement: Supplementary file 8 — Supplementary table 7. [file thnov14p5184s8.xlsx]

## Sheet: Table S6 Proximity labelling
Table S7. Proximity biotinylated proteins associated with Annexin A1
ANXA1_1	ANXA1_2	ANXA1_3	ANXA1_B_1	ANXA1_B_2	ANXA1_B_3	Log10p	q-value	Log2fd	Protein.Accession	Gene.name	change	DE
22.2043	22.6262	22.0102	26.3527	25.8889	26.0132	4.11706	0.00266965	3.80472	A0A024R4E5	HDLBP	UP	CHANGE
26.1741	26.0307	26.1506	26.7762	26.8125	26.6211	2.95898	0.0111566	0.618151	A0A087WUT6	EIF5B	UP	CHANGE
22.5123	22.1651	21.9689	24.2625	24.4664	23.9698	3.14732	0.0089041	2.0175	Q9NP79	VTA1	UP	CHANGE
21.7908	22.4207	22.8985	25.1747	25.3265	24.8776	2.86722	0.0124902	2.75624	A0A087X1E4	ARFIP2	UP	CHANGE
22.5165	21.5962	21.7507	24.8935	24.6422	24.5565	3.08918	0.00960535	2.74292	C9JFE4	GPS1	UP	CHANGE
22.3445	22.8904	22.4834	24.8589	24.6068	24.5434	3.41641	0.00625315	2.09698	A0A0A0MTI1	DHCR24	UP	CHANGE
23.9183	24.0666	23.7619	27.1632	26.9349	27.0075	5.02417	0.000972563	3.11959	A0A0C4DG89	DDX46	UP	CHANGE
23.0437	22.4541	22.3096	25.0043	24.6369	24.854	3.06787	0.00983621	2.22927	P20810	CAST	UP	CHANGE
28.3551	28.31	28.2256	29.1004	29.0307	28.9152	3.39329	0.00640464	0.718534	A0A0G2JIW1	HSPA1B	UP	CHANGE
24.6956	23.5619	22.1559	27.6303	27.4038	27.1542	2.20148	0.0311046	3.925	A0A0U1RRM1	GATAD2B	UP	CHANGE
22.2279	22.9075	22.9459	24.4713	24.3811	24.8914	2.59072	0.0182374	1.88748	A0A0U1RRM6	ENAH	UP	CHANGE
22.3302	22.4811	20.6995	25.2937	25.167	24.9781	2.3374	0.0253625	3.30931	A0A1C7CYX9	DPYSL2	UP	CHANGE
22.2504	22.9218	20.9036	25.8574	25.735	25.6893	2.48182	0.0209489	3.73528	Q96EB1	ELP4	UP	CHANGE
26.2024	26.3289	26.2259	28.598	28.5986	28.5871	6.33522	0.000265734	2.34218	A0A2R8Y5J0		UP	CHANGE
23.9377	24.0547	24.4409	24.7621	25.1498	25.118	1.93474	0.0471512	0.865532	A0A2R8Y653	UCK2	UP	CHANGE
22.5893	22.1336	22.1067	23.5745	23.7204	23.0498	1.98609	0.0442246	1.17169	F5GXF5	BPTF	UP	CHANGE
22.8962	22.1329	21.4966	24.9276	24.993	25.0224	2.64	0.0170518	2.8058	A0A8Q3SHZ4	NUP214	UP	CHANGE
24.2826	24.0827	24.4107	25.5929	25.7353	25.5714	3.65199	0.00441855	1.37452	A0A8I5KVB5	GTF2I	UP	CHANGE
26.1242	26.1522	26.0639	27.6172	27.6857	27.5936	5.63255	0.000536016	1.51873	A0A499FI31	SART3	UP	CHANGE
25.0228	24.9076	24.7076	26.5185	26.4235	26.628	3.94202	0.00332721	1.64397	Q13620	CUL4B	UP	CHANGE
23.886	23.8831	23.9444	24.7143	24.6909	24.4515	2.93429	0.0114837	0.714434	P42224	STAT1	UP	CHANGE
24.4748	24.6988	24.6323	25.6869	26.0743	25.8584	3.20915	0.00817332	1.27119	A0A669KBJ7	ADNP	UP	CHANGE
24.941	24.9072	25.288	25.8639	25.736	25.7768	2.37382	0.0243135	0.746802	A0A669KBL1	USP7	UP	CHANGE
24.423	23.8889	24.0719	25.0776	25.0813	24.9685	2.32387	0.0259782	0.914485	Q99615	DNAJC7	UP	CHANGE
22.2383	22.0618	22.5811	24.7885	24.6659	24.8972	3.93446	0.00334332	2.49013	A0A6Q8PFU3	PAFAH1B1	UP	CHANGE
22.7129	22.6949	22.1698	25.371	25.3558	25.0689	3.75467	0.0041532	2.73937	O14964	HGS	UP	CHANGE
22.6549	23.6552	23.0584	24.7031	24.7764	24.7455	2.28945	0.0271301	1.61884	A0A7I2V395	STAT3	UP	CHANGE
26.0384	26.1075	25.9978	26.687	26.6458	26.6562	4.2447	0.00232028	0.615115	A0A7I2V2S7	HSPA9	UP	CHANGE
27.7015	27.7264	27.6438	28.686	28.7111	28.6531	5.32136	0.000834885	0.992832	A0A7I2V428	NCL	UP	CHANGE
29.4851	29.3983	29.4506	30.8085	30.8243	30.8134	6.13344	0.000338312	1.37075	A0A7I2V5S2	NPM1	UP	CHANGE
21.8901	23.6262	21.8199	25.6151	25.9796	25.544	2.24249	0.0295055	3.26752	O14776	TCERG1	UP	CHANGE
26.9699	26.7646	26.9107	24.6261	24.6198	24.4811	5.12572	0.000867019	-2.30606	A0A7P0TAG1	DLAT	DOWN	CHANGE
25.1633	24.8597	24.9358	25.5678	25.5726	25.6081	2.53369	0.0198535	0.596553	A0A7P0TAK7	DDB1	UP	CHANGE
22.7424	21.9209	21.5133	26.1015	26.0407	25.4662	3.11014	0.00935437	3.81062	F5GZS6	SLC3A2	UP	CHANGE
22.7092	22.4093	22.9578	24.1903	24.2889	23.9865	2.88736	0.0121181	1.46314	P55072	VCP	UP	CHANGE
24.8705	24.844	25.0548	25.7659	25.4743	25.7483	2.51722	0.0203804	0.739721	A0A8C8MQ70	UBAP2	UP	CHANGE
22.9443	22.8578	22.2558	24.2998	23.8811	24.2019	2.34312	0.025212	1.44162	G3V1A9	NCAPD3	UP	CHANGE
30.5114	30.4035	30.3826	29.7521	29.6831	29.689	4.03621	0.0029389	-0.724463	A0A8I5KWT8	MYH9	DOWN	CHANGE
30.7703	30.7533	30.6578	30.1408	30.1368	30.0571	3.80558	0.00392455	-0.615596	A0A8Q3SIC5	MYL6B	DOWN	CHANGE
27.5528	27.5216	27.3753	28.6604	28.6747	28.5475	4.13838	0.00261317	1.14429	A0A8V8TMQ1	FXR1	UP	CHANGE
22.4182	22.0944	20.8421	24.7332	24.3296	24.2551	2.20885	0.0308266	2.65441	A0A8V8TP88	LZTFL1	UP	CHANGE
21.6685	21.7	23.2114	29.8403	29.4014	29.7465	3.84418	0.00381952	7.46941	A0A8V8TPI8	GOLGA4	UP	CHANGE
24.3244	24.079	24.4775	25.5445	25.4585	25.2129	2.72216	0.0153011	1.11169	A0A8V8TQ37	OGT	UP	CHANGE
21.4711	21.3379	22.187	23.959	24.1876	24.2334	3.05264	0.00989192	2.46131	Q7Z3K3	POGZ	UP	CHANGE
25.0857	25.1808	24.9546	25.7013	25.6398	25.7118	3.03812	0.010015	0.610585	A0A8V8TQJ0	MSH6	UP	CHANGE
22.3829	22.2034	22.3817	24.1029	23.7522	23.7195	3.44977	0.00591648	1.53553	A0MZ66	KIAA1598	UP	CHANGE
22.6701	22.625	22.4175	25.3363	25.1081	25.3144	4.8315	0.00113007	2.68206	A1X283	SH3PXD2B	UP	CHANGE
23.9474	23.3729	23.3403	24.535	24.9278	25.3081	1.99898	0.043663	1.37011	A3KN83	SBNO1	UP	CHANGE
25.3035	25.3498	25.0964	25.9454	25.9532	25.7153	2.31144	0.0264973	0.62138	A5YKK6	CNOT1	UP	CHANGE
23.9033	23.9817	23.9542	28.282	28.5694	28.0987	5.21636	0.000867019	4.37027	A6NEM2	HCFC1	UP	CHANGE
22.626	22.2265	22.7586	25.5299	25.5295	25.3431	4.16163	0.00251627	2.93044	A6NFX8	NUDT5	UP	CHANGE
22.315	23.6804	21.856	26.0225	25.9705	25.9757	2.45093	0.0213567	3.37244	A6NGP5	HN1L	UP	CHANGE
21.7863	21.7153	23.1304	29.1414	29.0172	29.1167	3.92728	0.00335709	6.88106	A6NIK2	LRRC10B	UP	CHANGE
22.2355	23.1098	21.449	24.8688	24.9055	24.8549	2.25685	0.0287392	2.61158	A6NKD9	CCDC85C	UP	CHANGE
23.4377	22.8614	21.7786	25.7935	25.8638	25.9303	2.5384	0.019756	3.16998	A6NMQ3	ENSA	UP	CHANGE
21.8211	22.7704	22.2847	26.002	25.8156	26.1892	3.64107	0.0044361	3.71018	B4DDF4	CNN2	UP	CHANGE
22.4073	22.0964	22.6972	24.6	23.7332	24.1039	2.33489	0.0254485	1.74543	O14730	RIOK3	UP	CHANGE
21.7576	21.9078	21.9636	23.1604	24.9453	24.5722	1.89637	0.0494049	2.34963	F2Z2Y6	LSM8	UP	CHANGE
23.6043	22.205	21.1184	25.426	25.3899	25.539	1.91824	0.0479523	3.14239	D6RGI3	2023-09-11	UP	CHANGE
23.0209	22.7423	21.922	24.8853	24.763	24.5551	2.49484	0.0207796	2.17275	D6RH30	NFKB1	UP	CHANGE
24.6785	24.8651	24.9169	25.4587	25.6429	25.8531	2.4525	0.0213567	0.831401	E5RHG8	TCEB1	UP	CHANGE
22.9939	21.5223	22.617	25.1397	25.1925	25.0867	2.47431	0.0209489	2.76187	E7EV99	ADD1	UP	CHANGE
26.5278	26.4663	26.4387	27.5646	27.5634	27.4644	4.80715	0.00113257	1.05319	E7EPN9	PRRC2C	UP	CHANGE
22.8699	21.5375	22.2037	24.2513	24.2032	24.3871	2.22867	0.0300111	2.07682	E7ESD2	FAM21A	UP	CHANGE
22.3681	22.8148	22.6309	25.3575	26.3972	26.2418	3.20465	0.00820427	3.39423	E7ESY4	MTA1	UP	CHANGE
26.9625	27.1492	26.8689	30.7517	30.6901	30.6702	5.76382	0.000536016	3.71049	E7EVA0	MAP4	UP	CHANGE
24.7831	24.4645	24.5246	26.0029	25.8131	25.7985	3.39088	0.00640464	1.28076	E7EVX8	PRPF31	UP	CHANGE
22.6098	23.1809	23.197	26.3452	26.3469	26.3509	4.18925	0.00239931	3.35175	E9PGZ1	CALD1	UP	CHANGE
23.7937	23.702	22.5747	24.9226	25.6026	25.2055	1.8981	0.0494049	1.88678	E9PG22	CEP97	UP	CHANGE
25.9971	26.0423	26.0497	27.6143	27.6419	27.604	6.82879	0.000265147	1.59034	E9PGM1	EIF4G1	UP	CHANGE
24.7089	24.9145	24.6189	25.5306	25.4392	25.1561	1.93238	0.0471512	0.627906	H7BXH2	PPP6R3	UP	CHANGE
24.0965	24.0659	24.4402	25.1635	25.2196	24.7859	2.03529	0.041497	0.855474	E9PKG1	PRMT1	UP	CHANGE
21.8209	22.7228	22.2407	24.1498	24.2535	23.8434	2.49341	0.0207796	1.82075	F5GYK2	STRN4	UP	CHANGE
22.8219	21.5942	21.9125	25.1138	25.1346	24.9752	2.87537	0.0123072	2.96499	F5H2T3	ANAPC15	UP	CHANGE
22.1982	21.2419	23.3376	25.4074	25.5553	25.4284	2.20816	0.0308266	3.20444	F5H433	SALL2	UP	CHANGE
22.4548	21.4581	21.9641	25.9731	26.2701	26.5431	3.69213	0.00423978	4.30307	F8VVL1	DENR	UP	CHANGE
23.9249	23.1708	23.5097	26.2906	26.4182	25.8169	3.12423	0.00920259	2.64012	F8W7U8	MRE11A	UP	CHANGE
23.4154	22.9573	21.5123	25.1757	25.3796	25.5552	2.02978	0.0417129	2.74182	G3V5R9	KLC1	UP	CHANGE
23.9805	24.1364	23.8726	25.2302	25.0379	25.0274	3.39637	0.00640464	1.10198	G3V5Z3	SMEK1	UP	CHANGE
21.9876	21.6405	22.4546	25.0714	25.1334	25.0579	3.68288	0.00423978	3.05998	G3XAH6	PAPOLA	UP	CHANGE
31.9966	32.114	31.9855	31.5018	31.3862	31.4743	3.3674	0.00665092	-0.577948	H0Y8G5	HNRNPD	DOWN	CHANGE
23.1257	21.7323	22.6099	24.6869	24.8236	24.6224	2.24627	0.0293816	2.22168	H0Y9Y2	BOD1L1	UP	CHANGE
22.1157	22.2281	21.9664	24.6447	24.2895	23.5008	2.38252	0.0240457	2.04159	H0YAT2	MRPS28	UP	CHANGE
25.001	24.9496	24.9809	25.7787	25.8245	25.4998	2.67259	0.0162936	0.723836	H0YDT6	EIF3F	UP	CHANGE
22.2867	21.8358	22.5867	24.5279	24.7945	23.7623	2.30551	0.0266557	2.12517	H7C3I1	ST13	UP	CHANGE
24.3058	24.1436	24.2143	26.2391	26.2708	26.4095	5.11351	0.000867019	2.08523	I3L0N3	NSF	UP	CHANGE
20.9515	22.7661	22.2403	25.9882	25.8944	25.5164	2.6203	0.0175032	3.8137	I3L1Q3	ELP5	UP	CHANGE
22.4116	23.2193	21.6472	26.9734	26.8586	27.137	3.23321	0.00805139	4.56364	I3L1Y9	FLYWCH2	UP	CHANGE
21.1629	22.9891	22.4121	25.277	25.2999	24.8463	2.21114	0.0307489	2.953	J3KN01	MLLT4	UP	CHANGE
22.7977	23.2473	22.1028	24.6754	24.6576	24.6288	2.36161	0.0246667	1.93801	J3QQJ0	SAP30BP	UP	CHANGE
27.7198	27.6722	27.5505	28.2174	28.249	28.3454	3.22073	0.00806472	0.623108	J3QRU8	GIT1	UP	CHANGE
24.6966	24.5562	24.33	27.062	26.9357	26.9435	4.55383	0.00156716	2.45279	O00151	PDLIM1	UP	CHANGE
22.3827	22.655	23.0468	25.4264	25.4605	25.2792	3.7498	0.0041532	2.69385	Q7LC14	NFKBIE	UP	CHANGE
23.2884	23.9226	23.0022	25.3687	25.5089	24.9996	2.42696	0.0221787	1.88795	O00232	PSMD12	UP	CHANGE
21.9148	22.0811	22.0732	24.64	24.5463	24.4962	5.49633	0.000666815	2.53779	O00233	PSMD9	UP	CHANGE
25.3055	25.4376	25.36	26.0902	26.2039	26.0939	3.84937	0.00381952	0.76163	O00264	PGRMC1	UP	CHANGE
23.2093	22.3645	22.0647	25.8253	25.6675	25.6941	3.10968	0.00935437	3.1828	O00273	DFFA	UP	CHANGE
21.9223	22.4973	21.617	24.4063	23.5349	24.2486	2.27685	0.0276328	2.05107	O00429	DNM1L	UP	CHANGE
22.7448	22.1962	22.4792	24.254	24.3727	23.8211	2.72023	0.0153155	1.67583	O00560	SDCBP	UP	CHANGE
25.7165	25.7774	25.639	26.3648	26.4117	26.2969	3.61583	0.00456602	0.646847	O14744	PRMT5	UP	CHANGE
22.8547	23.694	22.9896	26.6246	26.546	26.6777	3.70316	0.00423978	3.43671	O14929	HAT1	UP	CHANGE
22.8647	22.8684	22.6084	23.3384	23.9484	23.7784	1.97049	0.0452615	0.907871	O15212	PFDN6	UP	CHANGE
22.5121	22.2209	21.0163	24.6947	24.6873	24.8005	2.44244	0.021625	2.81106	O15511	ARPC5	UP	CHANGE
26.2026	26.2695	26.1211	27.5694	27.4839	27.3242	3.94718	0.00332721	1.26145	O43172	PRPF4	UP	CHANGE
22.272	23.074	22.8548	24.5858	24.6895	24.2224	2.50147	0.0205928	1.76567	O43353	RIPK2	UP	CHANGE
22.7801	23.5418	24.4397	26.4967	26.1402	25.5725	1.9704	0.0452615	2.48263	O43395	PRPF3	UP	CHANGE
22.1689	22.9774	22.7913	26.1749	26.3313	26.0716	3.80415	0.00392455	3.54678	O43399	TPD52L2	UP	CHANGE
22.0057	22.1426	20.4281	25.5806	25.4653	25.0794	2.59929	0.0180837	3.84967	O43491	EPB41L2	UP	CHANGE
24.1132	23.9326	24.0126	25.1269	24.9825	25.0021	3.90714	0.00346879	1.01772	O43747	AP1G1	UP	CHANGE
23.7443	23.6727	23.0773	24.9354	25.3323	25.1055	2.60198	0.0180284	1.62627	O43815	STRN	UP	CHANGE
22.1096	23.4435	21.9425	24.6746	24.7991	24.9621	2.06231	0.0397722	2.31338	O43818	RRP9	UP	CHANGE
27.1048	27.0562	26.8303	26.4006	26.2301	26.2062	2.6304	0.0172101	-0.71812	O60232	SSSCA1	DOWN	CHANGE
24.8432	24.6352	24.6316	25.4708	25.4979	25.2932	2.78423	0.0143728	0.717277	O60264	SMARCA5	UP	CHANGE
21.245	21.6126	21.9686	26.7734	26.8591	26.7626	4.78915	0.00113257	5.18962	O60271	SPAG9	UP	CHANGE
24.4435	23.9174	24.3145	25.6149	25.6826	25.0402	2.04099	0.0411978	1.22074	O60610	DIAPH1	UP	CHANGE
22.7496	22.3186	22.3645	25.0091	24.8954	24.5402	3.54326	0.00512623	2.33732	O60664	PLIN3	UP	CHANGE
26.0589	25.7484	25.6642	22.1945	22.2844	22.3513	4.99215	0.000972563	-3.54711	O60783	MRPS14	DOWN	CHANGE
21.257	21.6185	23.1588	24.9911	24.9473	24.7355	2.09277	0.0379882	2.87991	O60879	DIAPH2	UP	CHANGE
24.8684	24.7631	24.6884	25.5804	25.6309	25.5486	3.8402	0.00381952	0.81332	O75152	ZC3H11A	UP	CHANGE
21.6327	23.6059	22.3797	25.457	25.0737	25.0277	1.95829	0.0462016	2.6467	O75376	NCOR1	UP	CHANGE
24.9609	24.7008	25.1853	25.633	26.1019	25.768	1.95956	0.0461509	0.885315	O75607	NPM3	UP	CHANGE
28.9438	28.1576	28.1385	29.6141	29.7686	29.6841	2.04446	0.0410315	1.27563	O75717	WDHD1	UP	CHANGE
23.1317	23.1479	23.3221	24.3891	24.0063	23.8384	2.13851	0.0351985	0.877352	O75794	CDC123	UP	CHANGE
26.0122	26.2323	25.9201	26.7862	26.6136	26.7003	2.44608	0.0215005	0.645161	O75822	EIF3J	UP	CHANGE
23.1434	21.5734	21.6161	24.41	24.9201	24.4096	1.97937	0.0445965	2.46893	O75886	STAM2	UP	CHANGE
21.7924	22.38	22.6082	26.3542	26.0819	26.1484	3.97762	0.00314497	3.93464	O75908	SOAT2	UP	CHANGE
22.2981	22.3628	22.0741	23.9085	23.9546	24.2337	3.73762	0.00420831	1.78722	O75909	CCNK	UP	CHANGE
23.8138	23.6865	21.773	27.8309	27.5884	27.0493	2.48617	0.0209489	4.39843	O94776	MTA2	UP	CHANGE
22.1381	22.7515	23.6483	26.8224	26.7362	27.001	3.07329	0.00976303	4.00721	O94888	UBXN7	UP	CHANGE
22.308	21.8978	22.5459	24.0127	23.5334	23.6881	2.49555	0.0207796	1.49413	O94927	HAUS5	UP	CHANGE
22.4048	23.0552	22.6772	25.0198	24.8663	25.0341	3.49095	0.00554208	2.26102	O95219	SNX4	UP	CHANGE
23.5484	23.275	23.1726	24.9999	24.8942	24.5269	2.89947	0.0119202	1.47502	O95292	VAPB	UP	CHANGE
24.6021	24.5777	24.5288	25.2383	25.2994	25.146	3.73251	0.00421596	0.658335	O95487	SEC24B	UP	CHANGE
24.2392	24.2254	24.6419	25.265	24.9359	25.1006	1.9314	0.0471728	0.731667	O95782	AP2A1	UP	CHANGE
25.319	24.9055	25.1343	27.2892	27.5874	27.2955	3.90032	0.00346879	2.27114	O95983	MBD3	UP	CHANGE
25.5595	25.3078	25.3825	31.8117	31.5969	31.7362	6.46112	0.000265147	6.2983	P04083	ANXA1	UP	CHANGE
25.4504	25.7252	25.4194	28.7153	28.6411	28.3648	4.5241	0.0015875	3.04204	P05109	S100A8	UP	CHANGE
27.2762	27.3747	26.9455	28.0374	27.8277	27.9556	2.17674	0.0324374	0.741419	P05423	POLR3D	UP	CHANGE
24.8528	25.1318	25.3788	25.7304	26.1	25.9426	1.90529	0.0490647	0.803223	P05455	SSB	UP	CHANGE
26.5044	26.2455	25.9222	29.4347	29.2782	29.3219	4.23825	0.00232028	3.12088	P06702	S100A9	UP	CHANGE
25.597	25.6556	25.4046	26.3715	26.7381	26.4815	2.7462	0.0146832	0.978006	P07355	ANXA2	UP	CHANGE
28.0431	28.0225	27.8223	28.6943	28.6495	28.5664	2.96937	0.0111566	0.674118	P07900	HSP90AA1	UP	CHANGE
26.5274	26.6067	26.4878	27.4914	27.42	27.394	4.40441	0.00185324	0.894487	P08243	ASNS	UP	CHANGE
25.1844	25.2598	25.1719	23.0768	23.0338	23.1845	5.63617	0.000536016	-2.10698	P09382	LGALS1	DOWN	CHANGE
28.8383	28.825	28.7183	29.5772	29.5756	29.5241	4.28092	0.00227265	0.765151	P09874	PARP1	UP	CHANGE
25.1131	25.0816	25.0121	25.9563	25.8874	25.6895	3.08964	0.00960535	0.775426	P11021	HSPA5	UP	CHANGE
28.5386	28.5695	28.4796	29.1961	29.265	29.1561	4.0889	0.00275625	0.676456	P11142	HSPA8	UP	CHANGE
27.3924	27.4589	27.3829	28.3242	28.3735	28.4365	4.7453	0.0011813	0.966647	P11498	PC	UP	CHANGE
22.1164	22.3081	22.6126	23.3145	23.6225	23.0346	1.92798	0.04741	0.97817	P12277	CKB	UP	CHANGE
26.3644	26.3302	26.2964	26.938	26.9301	26.9232	5.12681	0.000867019	0.600087	P12956	XRCC6	UP	CHANGE
24.4668	24.7867	23.2909	26.7093	26.5873	26.3001	2.12392	0.0360219	2.35076	P13797	PLS3	UP	CHANGE
24.8093	24.61	24.4105	25.2879	25.2664	25.2881	2.36173	0.0246667	0.670865	P13861	PRKAR2A	UP	CHANGE
24.5219	23.7745	24.6506	26.402	26.4975	26.2413	2.72577	0.0152279	2.06462	P15170	GSPT1	UP	CHANGE
25.0239	24.8986	24.6808	25.6708	25.5656	25.4795	2.45043	0.0213567	0.704226	P15927	RPA2	UP	CHANGE
25.2442	25.4683	25.2562	26.0475	25.8113	25.8807	2.36853	0.024541	0.590262	P16615	ATP2A2	UP	CHANGE
20.6058	20.6806	20.7218	21.482	21.6806	21.2772	2.5838	0.0183954	0.810586	P20020	ATP2B1	UP	CHANGE
24.8507	24.3114	24.4388	25.4334	25.4336	25.1875	1.96159	0.0460198	0.81787	P20042	EIF2S2	UP	CHANGE
27.2022	27.2662	27.1466	29.0826	29.0595	28.9192	5.10148	0.000867019	1.81543	P21333	FLNA	UP	CHANGE
27.3562	27.4038	27.2396	28.1256	28.1253	28.0418	3.77193	0.00409331	0.764336	P22102	GART	UP	CHANGE
23.949	24.4302	23.1152	27.896	28.0604	28.002	3.36929	0.00665092	4.15469	P22234	PAICS	UP	CHANGE
22.8993	22.5467	22.7913	25.1696	24.817	24.638	3.46222	0.00583659	2.12914	P22314	UBA1	UP	CHANGE
22.786	23.1696	22.65	24.0216	24.5372	24.0674	2.388	0.0238909	1.34019	P23381	WARS	UP	CHANGE
27.8402	27.839	27.8106	28.9653	28.9964	28.9235	5.97339	0.000407555	1.13179	P24534	EEF1B2	UP	CHANGE
22.7119	21.782	23.4013	26.7061	26.6095	26.3316	2.90278	0.0119202	3.91735	P25685	DNAJB1	UP	CHANGE
23.0827	23.8025	23.6945	25.1785	25.0512	24.9562	2.56002	0.0189968	1.5354	P26038	MSN	UP	CHANGE
28.2923	28.3191	28.0912	29.4713	29.4522	29.3035	3.7136	0.00423978	1.17476	P26641	EEF1G	UP	CHANGE
25.3388	25.4755	25.1202	26.0765	26.2323	26.0964	2.70382	0.0157402	0.82357	P27694	RPA1	UP	CHANGE
24.0068	24.0005	23.7754	26.1712	25.9157	25.7478	3.81363	0.00392455	2.01735	P29508	SERPINB3	UP	CHANGE
28.7754	28.6248	28.5786	29.5755	29.4069	29.3202	2.89864	0.0119202	0.7746	P29692	EEF1D	UP	CHANGE
21.7408	22.5119	21.3698	24.5845	24.8903	25.0501	2.91362	0.0119202	2.96745	P29966	MARCKS	UP	CHANGE
26.1477	26.1434	26.0212	26.6845	26.9264	26.774	2.96592	0.0111566	0.690842	P30041	PRDX6	UP	CHANGE
25.8994	26.1765	25.8869	28.0092	28.2004	27.7871	3.72133	0.00423978	2.01133	P31151	S100A7	UP	CHANGE
21.0287	22.2916	21.9102	25.6921	24.9652	25.418	2.96086	0.0111566	3.61493	P31948	STIP1	UP	CHANGE
26.3887	26.702	26.3884	27.1199	27.1073	27.0431	2.29382	0.0269835	0.597082	P32119	PRDX2	UP	CHANGE
22.7629	21.7233	22.3201	25.5486	25.4798	25.3903	3.33522	0.00690219	3.20416	P33176	KIF5B	UP	CHANGE
22.6854	22.2615	22.1535	23.7029	23.9788	24.0637	2.86186	0.0125449	1.54838	P34932	HSPA4	UP	CHANGE
29.9417	29.859	29.8247	28.9367	28.9208	28.9246	4.95462	0.000982052	-0.947758	P35580	MYH10	DOWN	CHANGE
29.6009	29.7546	29.5246	27.4627	27.0307	26.8003	3.60033	0.00469346	-2.52879	P36957	DLST	DOWN	CHANGE
23.3523	23.0173	23.3389	27.5348	25.7445	27.2265	2.51133	0.0204796	3.59909	P37802	TAGLN2	UP	CHANGE
25.9514	26.0426	25.8802	27.4747	27.5015	27.4503	5.17857	0.000867019	1.51743	P42167	TMPO	UP	CHANGE
25.4839	25.3572	25.2701	25.9937	25.9925	25.9055	3.00846	0.0104913	0.593513	P43246	MSH2	UP	CHANGE
24.5666	24.9161	24.6771	27.596	27.3711	27.392	4.57834	0.0015182	2.7331	P43487	RANBP1	UP	CHANGE
24.6134	24.7039	24.7039	25.552	25.885	25.6429	3.21961	0.00806472	1.01958	P46060	RANGAP1	UP	CHANGE
24.3873	24.3645	24.0451	25.2108	25.4032	25.2419	2.90348	0.0119202	1.0197	P46063	RECQL	UP	CHANGE
26.901	26.8664	27.0582	22.1176	23.8285	22.1916	2.77897	0.0144382	-4.22932	P46734	MAP2K3	DOWN	CHANGE
25.4289	25.2405	25.0143	26.7353	26.9615	26.7048	3.39137	0.00640464	1.57261	P46821	MAP1B	UP	CHANGE
24.8235	24.9252	24.84	25.4073	25.5692	25.5367	3.40134	0.00640464	0.641472	P48634	PRRC2A	UP	CHANGE
23.7217	23.3995	20.8359	26.846	27.1527	27.2255	2.06464	0.0396386	4.42235	P49321	NASP	UP	CHANGE
24.1276	24.0577	22.9641	25.5282	25.5816	25.2442	1.94451	0.0468295	1.73486	P49790	NUP153	UP	CHANGE
24.6096	24.4675	24.7704	25.7801	25.7779	25.551	3.14312	0.00894203	1.08719	P49792	RANBP2	UP	CHANGE
24.0661	24.4435	23.7975	25.4696	25.535	25.3149	2.59787	0.0180864	1.33745	P49915	GMPS	UP	CHANGE
25.3901	24.8692	25.2077	26.5704	26.3879	26.4436	2.89926	0.0119202	1.31162	P50990	CCT8	UP	CHANGE
27.7473	28.0641	27.8544	30.3503	30.3344	30.2023	4.68187	0.00129317	2.40704	P51116	FXR2	UP	CHANGE
24.3024	24.5249	23.8563	25.2902	25.3319	25.3447	2.28726	0.0271635	1.09443	P51812	RPS6KA3	UP	CHANGE
21.7945	22.4658	21.7249	23.8076	24.1898	24.229	2.80555	0.0139154	2.08039	P51858	HDGF	UP	CHANGE
21.0697	23.0995	21.965	26.1882	26.2232	25.9508	2.6281	0.0172464	4.07602	P52732	KIF11	UP	CHANGE
27.4317	27.5437	27.6081	28.4661	28.2778	28.2447	3.13101	0.00914545	0.801707	P53350	PLK1	UP	CHANGE
22.2596	23.2747	21.8451	26.5437	26.5328	26.1185	3.03786	0.010015	3.93855	P55010	EIF5	UP	CHANGE
24.9721	25.0891	24.9507	25.6354	25.5573	25.5935	3.58264	0.00481036	0.591404	P55060	CSE1L	UP	CHANGE
22.1732	23.305	22.2439	25.3479	25.1156	25.0739	2.64313	0.0169843	2.60509	P55327	TPD52	UP	CHANGE
22.2261	21.4017	22.6939	24.6676	24.6901	24.5079	2.5593	0.0189968	2.51465	P60174	TPI1	UP	CHANGE
29.2392	29.063	29.0797	28.1985	28.1829	27.7967	2.76615	0.0144487	-1.06794	P60709	ACTB	DOWN	CHANGE
24.1245	24.2039	24.5663	26.5698	26.6513	26.693	4.11573	0.00266965	2.33983	P61081	UBE2M	UP	CHANGE
23.1735	22.4369	22.5963	24.9872	25.0201	24.899	3.22539	0.00805172	2.23322	P61201	COPS2	UP	CHANGE
22.059	21.6996	23.5075	27.1751	26.8661	26.6531	2.8389	0.0131218	4.47605	P61289	PSME3	UP	CHANGE
25.0605	24.7905	24.9405	25.7189	25.8103	25.7024	3.17654	0.00860534	0.813365	P61964	WDR5	UP	CHANGE
26.7567	26.8625	27.249	27.7747	27.6379	27.638	2.01536	0.0426786	0.727449	P62258	YWHAE	UP	CHANGE
32.1766	32.1093	32.0252	31.1293	31.1555	31.1024	4.51756	0.0015875	-0.974649	P63261	ACTG1	DOWN	CHANGE
27.6302	27.052	27.0938	22.8659	22.7142	22.5376	4.58085	0.0015182	-4.55273	P67775	PPP2CA	DOWN	CHANGE
30.814	30.5935	30.3593	29.5053	29.3419	29.4008	2.95817	0.0111566	-1.17292	P68133	ACTA1	DOWN	CHANGE
21.8769	21.3711	22.0238	26.8898	26.8918	26.8124	4.86008	0.00113007	5.10741	P78344	EIF4G2	UP	CHANGE
22.2029	21.5971	22.2372	24.6828	24.7026	24.6824	3.67748	0.00423978	2.67689	P84157	MXRA7	UP	CHANGE
25.8888	25.7086	25.5179	26.5068	26.3147	26.2456	2.09685	0.0377876	0.650577	Q01469	FABP5	UP	CHANGE
22.9261	21.8815	22.3963	25.7347	25.3669	25.4562	3.20001	0.00824527	3.11794	Q01518	CAP1	UP	CHANGE
23.0826	23.1318	22.8156	24.3099	24.1765	24.3004	3.51234	0.00539655	1.25227	Q01650	SLC7A5	UP	CHANGE
23.3053	21.9657	22.8463	25.74	25.669	25.5752	2.76415	0.0144487	2.95561	Q02952	AKAP12	UP	CHANGE
27.2415	27.4084	27.2683	26.6501	26.7183	26.4641	2.78605	0.0143673	-0.695255	Q04837	SSBP1	DOWN	CHANGE
25.4796	25.7554	25.4536	27.1017	27.0733	26.9605	3.82316	0.00392455	1.48226	Q06787	FMR1	UP	CHANGE
27.7427	27.7314	27.386	28.5901	28.5818	28.3454	2.4738	0.0209489	0.885708	Q07021	C1QBP	UP	CHANGE
25.2972	25.5467	25.1984	26.1922	26.2686	25.9724	2.36761	0.024541	0.796926	Q08945	SSRP1	UP	CHANGE
25.0447	25.1539	25.5792	28.1455	28.3229	28.0558	4.06147	0.00285207	2.91547	Q09028	RBBP4	UP	CHANGE
21.3998	22.9939	23.3225	26.1743	27.5538	28.188	2.31116	0.0264973	4.73328	Q09666	AHNAK	UP	CHANGE
22.8968	22.125	23.1082	26.2785	26.2849	26.3426	3.5575	0.00505597	3.59203	Q0PNE2	ELP6	UP	CHANGE
22.0306	23.0924	22.7443	24.0884	24.1598	24.0842	2.04652	0.0409352	1.48833	Q10713	PMPCA	UP	CHANGE
23.3028	22.3416	21.9835	25.3418	25.3905	25.2302	2.65963	0.0166209	2.77818	Q13033	STRN3	UP	CHANGE
26.5041	26.5242	26.3486	27.097	27.0918	26.9922	3.11634	0.00930949	0.601355	Q13085	ACACA	UP	CHANGE
22.2896	22.4278	22.6182	23.8734	24.1137	24.0953	3.68196	0.00423978	1.5823	Q13111	CHAF1A	UP	CHANGE
21.648	22.0436	22.8792	24.6592	24.6151	24.6081	2.59022	0.0182374	2.43718	Q13177	PAK2	UP	CHANGE
25.7517	25.7726	25.8347	26.3501	26.3637	26.5032	3.45325	0.00591231	0.619321	Q13185	CBX3	UP	CHANGE
27.0899	27.0828	26.9996	27.9052	27.9096	27.9676	4.794	0.00113257	0.870035	Q13263	TRIM28	UP	CHANGE
23.3419	23.0198	23.0466	26.8053	26.7275	26.54	4.97587	0.000972563	3.55481	Q13428	TCOF1	UP	CHANGE
22.601	22.3859	21.4602	28.8911	28.6864	28.7456	4.31293	0.00215176	6.62532	Q13541	EIF4EBP1	UP	CHANGE
25.5692	25.9616	25.1957	27.3103	27.1302	26.8693	2.40536	0.0230718	1.52771	Q13547	HDAC1	UP	CHANGE
21.9518	22.2177	23.0009	26.0129	25.3547	25.5254	3.02161	0.010274	3.24089	Q13561	DCTN2	UP	CHANGE
22.0123	21.9524	22.156	25.2923	25.1348	24.8753	4.63944	0.00138837	3.06056	Q13625	TP53BP2	UP	CHANGE
24.7757	24.6686	24.419	26.9736	26.6501	26.7759	3.98355	0.00314314	2.17879	Q14008	CKAP5	UP	CHANGE
23.6054	23.3059	23.2802	24.9212	24.6815	24.426	2.71105	0.0155882	1.27908	Q14145	KEAP1	UP	CHANGE
22.306	22.4031	22.3362	25.3334	24.8589	25.1204	4.4036	0.00185324	2.75579	Q14241	TCEB3	UP	CHANGE
24.3131	24.6486	24.3872	25.3761	25.2003	25.0655	2.3096	0.0265301	0.764351	Q14558	PRPSAP1	UP	CHANGE
22.2567	23.1148	21.8473	25.5824	25.0621	24.9087	2.54636	0.019513	2.77813	Q14980	NUMA1	UP	CHANGE
22.0403	22.313	22.1884	25.1721	25.5725	24.588	3.23034	0.00805139	2.93028	Q15019	2023-09-02	UP	CHANGE
24.4692	25.03	24.7613	25.4163	25.5338	25.5163	1.9419	0.0468295	0.735317	Q15061	WDR43	UP	CHANGE
22.1136	22.4362	21.5221	24.1669	24.094	23.7858	2.61668	0.0175383	1.9916	Q15276	RABEP1	UP	CHANGE
19.9826	20.6356	21.8423	26.3694	26.4413	27.0541	3.23211	0.00805139	5.80146	Q15648	MED1	UP	CHANGE
21.79	22.7498	22.1871	24.3791	24.4083	24.0239	2.57799	0.0184732	2.02815	Q15750	TAB1	UP	CHANGE
26.4997	26.4048	26.416	27.2392	27.2879	27.1765	4.25673	0.00231545	0.79436	Q15942	ZYX	UP	CHANGE
21.2539	22.4762	22.3109	25.9369	25.9271	25.7937	3.25704	0.00785548	3.87222	Q16181	2023-09-07	UP	CHANGE
22.673	22.5468	21.7059	24.2358	24.171	24.2684	2.48522	0.0209489	1.9165	Q16513	PKN2	UP	CHANGE
26.6902	26.5986	26.5932	28.9335	28.9067	28.9421	6.5837	0.000265147	2.30009	Q16576	RBBP7	UP	CHANGE
27.3979	27.5135	27.214	26.6747	26.6952	26.4173	2.47354	0.0209489	-0.779406	Q16643	DBN1	DOWN	CHANGE
25.0784	24.2918	24.3917	26.1051	26.1987	25.9077	2.32055	0.0261153	1.48322	Q2NKX8	ERCC6L	UP	CHANGE
22.7259	22.5243	24.3492	25.984	25.9299	25.7616	2.00829	0.0431456	2.69202	Q2TAM5	RELA	UP	CHANGE
21.6101	22.2664	21.6082	26.5462	26.6929	26.5285	4.52897	0.0015875	4.76098	Q3ZCW2	LGALSL	UP	CHANGE
24.9368	24.5509	24.6605	25.8234	25.6439	25.7138	2.88133	0.0121884	1.01098	Q5H909	MAGED2	UP	CHANGE
23.4952	21.5043	21.7003	25.3202	24.9518	25.0367	1.95281	0.0464197	2.86963	Q5JSH3	WDR44	UP	CHANGE
24.0893	24.7506	24.3329	26.077	26.4932	26.553	2.90233	0.0119202	1.98347	Q5SW79	CEP170	UP	CHANGE
26.1393	25.9101	25.835	26.6022	26.7391	26.5548	2.48172	0.0209489	0.670532	Q5T749	KPRP	UP	CHANGE
24.4541	24.4753	24.3327	25.3903	25.0246	24.9573	2.11489	0.0365503	0.703407	Q5VT52	RPRD2	UP	CHANGE
22.4796	22.0381	22.5708	24.787	23.9858	24.6666	2.67884	0.0162784	2.11699	Q68EM7	ARHGAP17	UP	CHANGE
22.2478	22.1041	23.4825	25.5978	25.6968	25.4654	2.59344	0.0182151	2.97519	Q6FI81	CIAPIN1	UP	CHANGE
22.7408	23.3067	23.1918	24.9257	25.5927	24.869	2.67736	0.0162784	2.04936	Q6IBS0	TWF2	UP	CHANGE
25.3435	25.6898	25.4486	26.2602	25.943	26.3518	1.89748	0.0494049	0.691034	Q6P1J9	CDC73	UP	CHANGE
24.8844	24.7196	24.6067	25.4505	25.2462	25.3258	2.41808	0.0225607	0.603945	Q6P2E9	EDC4	UP	CHANGE
23.0609	23.5383	22.8618	24.963	24.9019	25.0916	3.03474	0.010015	1.83182	Q7LBC6	KDM3B	UP	CHANGE
23.6121	24.1185	23.4951	25.4867	25.3772	24.9021	2.3488	0.0250946	1.51339	Q7Z5K2	WAPAL	UP	CHANGE
26.5488	26.6179	26.6095	27.296	27.1645	27.5481	2.53693	0.0197643	0.74412	Q7Z6Z7	HUWE1	UP	CHANGE
22.1143	22.2943	21.5297	25.0656	25.0254	24.6069	3.36079	0.00668108	2.91985	Q7Z7E8	UBE2Q1	UP	CHANGE
24.0189	23.2787	23.7668	25.2548	25.3475	24.8621	2.29314	0.0269835	1.46668	Q86UP2	KTN1	UP	CHANGE
21.7986	22.5692	21.8611	24.8972	25.0065	23.6402	2.07746	0.03869	2.43837	Q86V48	LUZP1	UP	CHANGE
22.8772	23.0916	22.4966	24.6524	24.1558	24.2064	2.52823	0.0199868	1.51637	Q86XL3	ANKLE2	UP	CHANGE
24.8715	25.1076	24.7515	26.2579	26.066	26.3333	3.24334	0.00800837	1.30886	Q86XP3	DDX42	UP	CHANGE
21.3094	22.3385	23.2711	24.9131	26.0841	25.3802	2.05368	0.0404897	3.1528	Q86YP4	GATAD2A	UP	CHANGE
21.7109	21.6782	22.3131	24.1955	23.9728	24.2161	3.26636	0.00773645	2.2274	Q8IZ21	PHACTR4	UP	CHANGE
21.9452	22.9233	22.5024	24.9894	25.0164	24.704	2.90775	0.0119202	2.44629	Q8IZD4	DCP1B	UP	CHANGE
21.7348	21.4576	23.0763	24.9193	24.7317	24.7248	2.23416	0.0299426	2.70238	Q8N0X7	SPG20	UP	CHANGE
24.3378	24.3505	24.5986	21.9518	22.144	22.5543	3.44665	0.00591648	-2.21226	Q8N302	AGGF1	DOWN	CHANGE
25.8818	26.0964	25.7812	25.155	25.4431	25.2838	2.12938	0.0356461	-0.625825	Q8N5N7	MRPL50	DOWN	CHANGE
24.2345	24.5417	24.4849	25.0375	25.0582	25.2328	2.4385	0.0217551	0.689129	Q8N7H5	PAF1	UP	CHANGE
22.9785	23.155	22.6641	27.7327	27.6725	27.6288	5.26401	0.000834885	4.74547	Q8NBF2	NHLRC2	UP	CHANGE
23.1701	22.855	23.1138	24.726	24.5279	24.4844	3.63341	0.00445796	1.53314	Q8NDI1	EHBP1	UP	CHANGE
21.3047	22.0242	22.4103	24.6396	24.6081	23.6902	2.22739	0.0300111	2.39955	Q8NG27	PJA1	UP	CHANGE
24.73	24.809	24.422	25.8557	25.9268	25.9242	3.31239	0.00711624	1.24858	Q8NI27	THOC2	UP	CHANGE
23.3117	23.378	23.6937	24.803	24.8847	24.7754	3.42875	0.00612139	1.3599	Q8TC07	TBC1D15	UP	CHANGE
22.3114	22.5	23.1779	24.8142	25.4657	25.6976	2.69097	0.0159915	2.66273	Q8TCG1	KIAA1524	UP	CHANGE
27.8044	27.8428	27.9714	28.9064	28.8877	28.9087	4.44948	0.0017384	1.02807	Q8TEQ6	GEMIN5	UP	CHANGE
24.5742	24.5244	24.4121	25.0827	25.135	25.2482	3.1685	0.00866873	0.651759	Q8WVC0	LEO1	UP	CHANGE
22.4177	23.2233	23.333	26.0105	25.5957	25.9735	3.07986	0.00971408	2.86854	Q8WW12	PCNP	UP	CHANGE
25.3013	25.3	25.2381	26.3853	26.674	26.4525	3.77781	0.00409331	1.22415	Q92598	HSPH1	UP	CHANGE
23.7269	23.6463	23.5216	26.6603	26.4679	26.2078	4.39204	0.00186517	2.81375	Q92616	GCN1L1	UP	CHANGE
24.9822	25.3019	25.0502	26.8827	26.6158	26.7069	3.69491	0.00423978	1.62369	Q92667	AKAP1	UP	CHANGE
25.6495	25.9157	25.5946	27.3392	27.3729	27.2813	4.01601	0.00303624	1.61116	Q92769	HDAC2	UP	CHANGE
21.6988	23.2251	21.3458	25.6646	25.8183	25.6387	2.47432	0.0209489	3.61729	Q92783	STAM	UP	CHANGE
23.481	23.2743	23.2433	26.1432	26.0026	25.7771	4.45881	0.0017384	2.64146	Q92878	RAD50	UP	CHANGE
23.6152	23.8243	23.9805	24.3325	24.6087	24.4721	2.13001	0.0356461	0.664461	Q92922	SMARCC1	UP	CHANGE
22.4105	22.1784	22.8766	26.0726	25.9004	25.9674	4.10476	0.00269708	3.49167	Q96A49	SYAP1	UP	CHANGE
21.5629	22.4017	22.3435	23.6795	24.3699	24.7019	2.21743	0.0303728	2.14772	Q96BY7	ATG2B	UP	CHANGE
23.2522	22.3417	23.6767	25.0369	24.9867	25.3861	2.11028	0.036864	2.04636	Q96C19	EFHD2	UP	CHANGE
22.3213	22.4878	23.2805	23.94	24.3982	24.2431	2.00065	0.043578	1.49723	Q96DT6	ATG4C	UP	CHANGE
22.9111	21.4125	22.3212	24.0019	24.0759	24.234	1.89171	0.0497695	1.88901	Q96EB6	SIRT1	UP	CHANGE
22.2834	21.5121	22.4392	23.576	23.9138	23.325	1.99122	0.0441053	1.52668	Q96H79	ZC3HAV1L	UP	CHANGE
26.0215	25.8997	25.9526	26.6126	26.6196	26.531	3.80951	0.00392455	0.629841	Q96N67	DOCK7	UP	CHANGE
24.626	24.6038	24.5686	25.3468	25.2814	25.1304	3.22797	0.00805139	0.653378	Q96P63	SERPINB12	UP	CHANGE
26.9565	26.966	26.97	27.9464	28.2708	28.5263	2.80406	0.0139154	1.28368	Q96RQ3	MCCC1	UP	CHANGE
26.7826	26.7874	26.6615	27.4809	27.4389	27.3444	3.52255	0.00531171	0.677519	Q96S55	WRNIP1	UP	CHANGE
23.5605	24.0498	23.5978	25.1189	25.0341	24.5502	2.10011	0.0375821	1.16505	Q96ST3	SIN3A	UP	CHANGE
21.7584	22.6262	23.1992	24.5881	24.4261	24.5624	2.04255	0.0411311	1.9976	Q96SU4	OSBPL9	UP	CHANGE
24.2223	23.3994	22.4018	26.7738	26.4476	26.6742	2.45013	0.0213567	3.29072	Q99426	TBCB	UP	CHANGE
23.1439	22.798	22.7081	23.7679	23.8195	24.099	2.41731	0.0225607	1.01215	Q99504	EYA3	UP	CHANGE
27.1759	27.0956	27.1594	28.1716	28.0876	28.0828	4.86283	0.00113007	0.970385	Q99733	NAP1L4	UP	CHANGE
25.2374	25.2318	24.8521	26.1023	26.0954	26.0119	2.7415	0.0147904	0.962723	Q99961	SH3GL1	UP	CHANGE
22.4672	22.7484	23.1299	24.505	24.5311	24.7104	3.05258	0.00989192	1.80035	Q9BPU6	DPYSL5	UP	CHANGE
24.8567	24.9428	24.6614	25.5643	25.3159	25.3749	2.22752	0.0300111	0.598077	Q9BPX3	NCAPG	UP	CHANGE
22.3512	22.4144	22.0933	26.3276	26.517	26.2607	5.28552	0.000834885	4.08215	Q9BQ61	C19orf43	UP	CHANGE
24.9863	24.898	24.5933	22.2248	22.9385	22.9777	2.82841	0.0133899	-2.1122	Q9BQS8	FYCO1	DOWN	CHANGE
23.0175	21.9941	22.795	18.7496	19.6549	18.114	2.63828	0.0170642	-3.76274	Q9BSJ8	ESYT1	DOWN	CHANGE
22.0307	21.9304	22.6371	23.7084	23.7168	23.5342	2.50367	0.020585	1.45377	Q9BT22	ALG1	UP	CHANGE
25.2336	25.3548	25.0701	26.5657	26.4054	26.7599	3.30325	0.00715085	1.35752	Q9BTC0	DIDO1	UP	CHANGE
23.0576	22.7042	22.1904	24.7957	25.0042	24.7589	2.95315	0.0112368	2.20224	Q9BW83	IFT27	UP	CHANGE
23.4293	22.5821	22.5115	25.1544	25.0651	24.9752	2.75632	0.0146049	2.22395	Q9BXB4	OSBPL11	UP	CHANGE
24.4857	24.7271	24.2503	25.5666	25.5032	25.524	2.77486	0.0144487	1.04355	Q9C0C2	TNKS1BP1	UP	CHANGE
24.4527	24.992	24.6358	26.6353	26.9027	26.4925	3.24652	0.00799871	1.98332	Q9C0C9	UBE2O	UP	CHANGE
22.0147	22.5041	23.0446	24.9115	25.0958	24.7081	2.77223	0.0144487	2.38397	Q9GZT8	NIF3L1	UP	CHANGE
23.3994	22.1791	23.0477	25.162	25.1871	25.5915	2.48291	0.0209489	2.43814	Q9GZT9	EGLN1	UP	CHANGE
23.6623	22.3881	24.3592	26.7405	26.7591	27.1968	2.34418	0.0252114	3.42894	Q9H2G2	SLK	UP	CHANGE
21.7277	22.3645	21.9646	25.3708	24.8007	24.3847	2.94114	0.0114019	2.83312	Q9H2P9	DPH5	UP	CHANGE
21.5964	21.3822	22.0342	23.7397	24.2468	23.6234	2.90166	0.0119202	2.19907	Q9H3S7	PTPN23	UP	CHANGE
21.9183	22.2308	21.8108	26.2066	26.4243	26.5368	4.99547	0.000972563	4.4026	Q9H444	CHMP4B	UP	CHANGE
22.3409	22.4069	21.6206	24.8211	24.9935	24.8099	3.35421	0.00673815	2.75201	Q9H6T3	RPAP3	UP	CHANGE
22.6836	22.2154	23.0201	25.0677	24.8667	25.2296	3.15336	0.00882911	2.41499	Q9H6Z4	RANBP3	UP	CHANGE
22.865	22.1181	21.8214	25.5653	26.157	24.9697	2.68849	0.0160284	3.29585	Q9H8H0	NOL11	UP	CHANGE
22.0808	22.8942	21.2545	25.7668	25.7534	25.5105	2.76997	0.0144487	3.60042	Q9H8Y8	GORASP2	UP	CHANGE
23.9575	23.7728	24.3442	27.3999	27.3139	27.2899	4.37042	0.00192193	3.30972	Q9HB71	CACYBP	UP	CHANGE
23.2058	22.4059	21.4299	25.0198	24.8968	24.3374	1.9096	0.0487474	2.40412	Q9HC35	EML4	UP	CHANGE
25.7809	26.0481	25.5832	25.1384	25.0679	25.0604	2.19233	0.0316287	-0.715153	Q9HCE1	MOV10	DOWN	CHANGE
23.4828	23.4205	22.6809	25.0498	25.0959	24.5808	2.30404	0.0266836	1.71406	Q9NP61	ARFGAP3	UP	CHANGE
24.325	24.5175	24.1991	25.0017	24.9001	24.976	2.48363	0.0209489	0.612096	Q9NPD3	EXOSC4	UP	CHANGE
23.5723	23.7127	23.5799	25.4615	25.2773	25.1758	4.2202	0.00234788	1.68322	Q9NPI6	DCP1A	UP	CHANGE
21.9269	21.7041	21.5996	24.6845	24.289	24.6656	4.19487	0.00239931	2.8028	Q9NPL8	TIMMDC1	UP	CHANGE
24.2571	24.3273	24.5657	25.1915	24.9796	25.417	2.17826	0.0323927	0.81264	Q9NQG5	RPRD1B	UP	CHANGE
21.6339	22.2042	22.6856	24.4475	24.5919	24.2138	2.64465	0.0169801	2.24316	Q9NQW6	ANLN	UP	CHANGE
25.1851	25.3765	24.8428	26.1047	25.9832	25.8757	2.1352	0.0353933	0.8531	Q9NT62	ATG3	UP	CHANGE
23.5683	24.0092	24.0362	25.4798	25.0037	25.1218	2.50913	0.0204952	1.33054	Q9NTZ6	RBM12	UP	CHANGE
24.3553	24.678	24.5467	25.4863	25.6291	25.4301	3.0588	0.00989192	0.988485	Q9NYV4	CDK12	UP	CHANGE
23.4732	21.7933	21.0821	25.2875	25.4658	25.5645	2.01738	0.0425844	3.32305	Q9NZZ3	CHMP5	UP	CHANGE
24.9244	24.6574	24.7069	25.7759	25.793	25.7854	3.61925	0.00456602	1.02186	Q9P0L0	VAPA	UP	CHANGE
23.2663	22.8777	22.4397	25.2635	25.3273	24.9975	3.07496	0.00976303	2.33486	Q9UBC2	EPS15L1	UP	CHANGE
22.4631	22.0564	22.4341	24.4824	24.3563	25.083	3.06355	0.00988512	2.32272	Q9UEY8	ADD3	UP	CHANGE
22.7175	22.7238	22.3974	24.9412	25.2241	25.0522	4.26521	0.00231272	2.45956	Q9UHD1	CHORDC1	UP	CHANGE
22.1623	20.7513	22.4028	25.0056	25.0033	24.9739	2.47711	0.0209489	3.22214	Q9UHD8	2023-09-09	UP	CHANGE
24.5358	24.4411	24.6697	26.3348	25.9266	25.9595	3.31467	0.00711624	1.52475	Q9UHX1	PUF60	UP	CHANGE
22.6275	22.4009	22.6965	23.7548	24.0674	24.2582	2.96936	0.0111566	1.45184	Q9UID3	VPS51	UP	CHANGE
24.5488	24.4749	24.6671	25.1713	25.2056	25.2642	3.32496	0.0070216	0.65008	Q9UJU6	DBNL	UP	CHANGE
22.4866	23.5041	23.0777	26.9033	26.8974	26.7792	3.67966	0.00423978	3.83715	Q9UK76	HN1	UP	CHANGE
21.6255	22.3515	21.9525	26.1733	25.9052	25.9372	4.23276	0.00232028	4.02874	Q9UKX7	NUP50	UP	CHANGE
22.4506	22.0191	21.9941	26.1761	26.3817	26.1879	4.83178	0.00113007	4.09394	Q9UKY7	CDV3	UP	CHANGE
21.8093	21.3185	22.0917	24.9628	25.2987	25.5337	3.63918	0.0044361	3.52522	Q9ULC4	MCTS1	UP	CHANGE
23.8023	24.0469	24.2583	24.9468	24.9479	25.0349	2.65234	0.0168457	0.940673	Q9ULW0	TPX2	UP	CHANGE
27.3216	27.2662	27.2662	28.062	27.9458	27.9655	4.2025	0.00239931	0.706438	Q9UMS4	PRPF19	UP	CHANGE
24.2808	24.3572	24.2064	25.1672	24.912	25.0557	3.05605	0.00989192	0.763483	Q9UN37	VPS4A	UP	CHANGE
23.8997	23.7855	23.642	24.8982	24.492	24.7246	2.58093	0.0184524	0.929235	Q9UNM6	PSMD13	UP	CHANGE
22.4859	22.0574	22.3464	25.8218	26.0263	25.7316	4.6917	0.00129317	3.56333	Q9UNS2	COPS3	UP	CHANGE
22.6606	22.5422	21.4656	24.4901	24.292	24.5942	2.3374	0.0253625	2.23598	Q9UNY4	TTF2	UP	CHANGE
22.3844	22.3082	22.0397	24.4914	24.4833	25.0309	3.49945	0.00551701	2.42446	Q9UPT9	USP22	UP	CHANGE
24.7506	24.9632	24.8872	25.4207	25.4014	25.5584	2.76459	0.0144487	0.593143	Q9Y265	RUVBL1	UP	CHANGE
22.6743	22.2874	22.339	27.3614	27.3175	27.1373	5.38714	0.000785971	4.83849	Q9Y266	NUDC	UP	CHANGE
22.9595	22.7317	22.5057	25.5842	25.6899	25.539	4.49668	0.00162868	2.87207	Q9Y2Z0	SUGT1	UP	CHANGE
22.1743	22.4951	21.8248	23.42	24.0926	24.2255	2.28416	0.0272957	1.74795	Q9Y3P9	RABGAP1	UP	CHANGE
21.7211	22.3233	22.8159	26.9204	26.8198	26.5619	3.74771	0.0041532	4.4806	Q9Y490	TLN1	UP	CHANGE
25.7672	25.7332	25.5402	26.3332	26.3397	26.2952	3.05827	0.00989192	0.642495	Q9Y5B9	SUPT16H	UP	CHANGE
22.269	22.6977	21.8929	25.6136	25.4374	25.5316	3.77373	0.00409331	3.24096	Q9Y5K6	CD2AP	UP	CHANGE
21.6276	22.4566	22.7742	25.8533	25.6964	25.6287	3.22981	0.00805139	3.43996	Q9Y5X3	SNX5	UP	CHANGE
22.1685	22.6029	22.9201	26.3437	26.2793	25.9602	3.89727	0.00346879	3.63058	Q9Y6A5	TACC3	UP	CHANGE
22.7174	21.9992	23.0927	24.1865	24.2146	24.1394	2.09592	0.037791	1.57707	Q9Y6Y8	SEC23IP	UP	CHANGE
